# Supplementary material for: Fetal alcohol spectrum disorder predisposes to metabolic abnormalities in adulthood
Source: J Clin Invest. 2020 Mar 23;130(5):2252–69. doi: 10.1172/JCI132139 (PMC7190939; doi:10.1172/JCI132139)
Supplement: Supplemental Tables 1-16 [file jci-130-132139-s080.xlsx]

## Sheet: Table S1
Table S1. Differential Gene Expression Analysis of Control (0% EtOH), Normal Diet vs. EAE (1% EtOH), Normal Diet at 13 dpf
gene	baseMean	log2FoldChange	lfcSE	stat	pvalue	padj
hbaa1	160.244	-3.80506	0.404231	-9.41307	4.82e-21	8.44e-17
nnt2	424.817	-0.86638	0.117557	-7.36988	1.71e-13	1.5e-09
cyp1a	1725.46	0.500203	0.0685928	7.29237	3.05e-13	1.78e-09
myha	1569.44	-1.35269	0.213741	-6.32863	2.47e-10	7.38e-07
si:ch211-108d22.2	339.473	-0.709359	0.112387	-6.31177	2.76e-10	7.38e-07
mybpc2b	5387.36	-0.399093	0.0633995	-6.29489	3.08e-10	7.38e-07
slc1a2b	6052.29	0.674153	0.107338	6.28065	3.37e-10	7.38e-07
slc24a2	752.658	0.675071	0.106091	6.36312	1.98e-10	7.38e-07
pvalb3	954.55	-0.740871	0.122244	-6.06059	1.36e-09	2.64e-06
coch	2463.95	-0.749804	0.125667	-5.96658	2.42e-09	4.24e-06
astn1	632.424	0.592953	0.100846	5.87976	4.11e-09	6.41e-06
nbeaa	1075.95	0.598842	0.102235	5.85751	4.7e-09	6.41e-06
hecw1b	513.52	0.656603	0.112136	5.85542	4.76e-09	6.41e-06
atp1a3a	5825.36	0.567049	0.097112	5.83913	5.25e-09	6.57e-06
gh1	148.427	-1.39213	0.23927	-5.81823	5.95e-09	6.95e-06
sv2a	3222.42	0.579508	0.0998171	5.8057	6.41e-09	7.02e-06
b2m	495.049	-0.691281	0.119306	-5.79417	6.87e-09	7.07e-06
dmxl2	1298.24	0.550169	0.0961113	5.72429	1.04e-08	1.01e-05
zgc:66156	296.503	-0.644754	0.113837	-5.66382	1.48e-08	1.36e-05
si:dkey-40m6.8	942.527	0.556148	0.0990057	5.61733	1.94e-08	1.7e-05
uacab	1747.2	-0.330396	0.0590387	-5.59625	2.19e-08	1.83e-05
zic1	764.292	0.455226	0.0828956	5.49155	3.98e-08	3.17e-05
si:rp71-36a1.3	240.745	-1.12588	0.205451	-5.48003	4.25e-08	3.24e-05
tnni2a.3	630.063	-1.56382	0.286813	-5.45241	4.97e-08	3.63e-05
meis2a	1796.77	0.352253	0.0652823	5.39584	6.82e-08	4.78e-05
rhcgl1	1588.77	0.58004	0.108214	5.36014	8.32e-08	5.6e-05
hbae3	5142.21	0.603947	0.113123	5.33885	9.35e-08	6.07e-05
rx1	332.375	0.607404	0.114529	5.3035	1.14e-07	7.11e-05
mmp2	4349.69	-0.353819	0.0670578	-5.27633	1.32e-07	7.96e-05
olfml2bb	415.795	-0.647307	0.123164	-5.25564	1.48e-07	8.61e-05
stxbp1a	3701.52	0.48226	0.0919913	5.24245	1.58e-07	8.95e-05
PRKAR2B	514.73	0.508695	0.097441	5.22055	1.78e-07	9.77e-05
slc32a1	1085.74	0.419719	0.0811808	5.17018	2.34e-07	0.000124144
ttr	406.838	-0.891418	0.172786	-5.15909	2.48e-07	0.000127851
atp1a3b	3446.35	0.437293	0.0856311	5.1067	3.28e-07	0.000164075
slc20a1a	615.375	0.502968	0.0987416	5.09378	3.51e-07	0.00017079
nrxn3a	778.828	0.460078	0.0905819	5.07914	3.79e-07	0.000174781
cspg5a	1399.46	0.464952	0.0915134	5.0807	3.76e-07	0.000174781
si:ch211-212k18.5	367.771	0.689175	0.135862	5.07261	3.92e-07	0.000176247
omd	209.436	-1.3583	0.269315	-5.04353	4.57e-07	0.00018562
es1	317.563	-0.732357	0.145317	-5.03971	4.66e-07	0.00018562
zic5	332.149	0.498054	0.0987177	5.04524	4.53e-07	0.00018562
slc1a3b	1358.25	0.518438	0.102801	5.04312	4.58e-07	0.00018562
ENKD1	70.2866	1.46601	0.290601	5.04475	4.54e-07	0.00018562
si:ch211-157c3.4	1285	0.485388	0.0964813	5.0309	4.88e-07	0.000190035
g0s2	696.312	-0.603997	0.120237	-5.02338	5.08e-07	0.000190976
fndc1	674.021	-0.477279	0.0950452	-5.02161	5.12e-07	0.000190976
si:ch211-195m9.3	170.634	-0.750777	0.149653	-5.01679	5.25e-07	0.00019175
ucmaa	430.757	-0.629821	0.125794	-5.00677	5.53e-07	0.000193912
atp2b3a	1632.97	0.457998	0.0914338	5.00906	5.47e-07	0.000193912
kif1b	2815.5	0.352032	0.0709502	4.96168	6.99e-07	0.000240037
dscama	743.714	0.506709	0.102314	4.95249	7.33e-07	0.00024682
slc6a1b	2978.68	0.573736	0.116131	4.94041	7.8e-07	0.000257663
elavl4	3681.77	0.389094	0.079047	4.92232	8.55e-07	0.000277434
nhsb	557.345	0.480977	0.0977948	4.91823	8.73e-07	0.000278143
myhz2	101691	-0.314735	0.0642002	-4.90241	9.47e-07	0.000292232
celf3a	851.115	0.479569	0.0978406	4.90153	9.51e-07	0.000292232
krt93	375.603	-0.802105	0.165439	-4.84834	1.24e-06	0.000376011
syn2b	495.939	0.560992	0.116004	4.83596	1.33e-06	0.000393408
sox3	427.747	0.450556	0.0934066	4.8236	1.41e-06	0.000394516
CABZ01092282.1	622.957	0.456815	0.0946428	4.82673	1.39e-06	0.000394516
atp2b2	1391.42	0.514336	0.106657	4.82233	1.42e-06	0.000394516
nrxn2b	483.284	0.592038	0.122538	4.83146	1.36e-06	0.000394516
mybpc2a	1109.14	-0.437989	0.0909693	-4.81469	1.47e-06	0.000398091
elavl3	3358.62	0.418258	0.0868784	4.8143	1.48e-06	0.000398091
si:dkey-19a16.4	145.548	-1.03626	0.215991	-4.79771	1.6e-06	0.000425962
pcloa	1018.39	0.546658	0.114025	4.79419	1.63e-06	0.000427024
CABZ01118678.1	621.178	0.467982	0.0978684	4.78175	1.74e-06	0.00044766
camk1ga	403.595	0.577986	0.121508	4.75676	1.97e-06	0.000499425
fez1	1263.82	0.352192	0.0742335	4.74438	2.09e-06	0.000515989
ggt1b	490.106	0.489726	0.103219	4.74453	2.09e-06	0.000515989
slc6a11b	1658.86	0.451855	0.0954168	4.73559	2.18e-06	0.000531392
en2a	174.115	0.684764	0.144689	4.73264	2.22e-06	0.000531781
atp1b4	1446.97	0.309047	0.0653506	4.72907	2.26e-06	0.000533926
nova2	3062.46	0.434092	0.092025	4.71711	2.39e-06	0.000551369
tfap2e	216.72	0.62665	0.132796	4.71888	2.37e-06	0.000551369
rusc1	1045.01	0.474541	0.100669	4.71388	2.43e-06	0.000552907
crygm2d6	912.425	0.607961	0.129135	4.70796	2.5e-06	0.000561907
ctnnd2b	575.142	0.517104	0.110436	4.6824	2.84e-06	0.00062869
prph2b	1470.47	0.455321	0.0973522	4.67704	2.91e-06	0.000637269
atp6ap1a	1355.65	0.397897	0.0852809	4.66573	3.08e-06	0.000665052
insm1b	298.737	0.441314	0.0949978	4.64552	3.39e-06	0.00072465
tox	1242.16	0.347845	0.0749977	4.63807	3.52e-06	0.000733372
pcdh19	1130.39	0.483741	0.104256	4.63995	3.48e-06	0.000733372
zgc:123275	142.503	-0.75203	0.162441	-4.62956	3.66e-06	0.000755161
pck1	13451	0.408742	0.0884306	4.62218	3.8e-06	0.000764562
myt1b	512.136	0.462275	0.0999806	4.62364	3.77e-06	0.000764562
loxl3a	174.535	-0.645384	0.139892	-4.61343	3.96e-06	0.000788438
tnmd	1672.79	-0.543386	0.11792	-4.6081	4.06e-06	0.000799813
nrxn2a	688.541	0.478346	0.104027	4.59827	4.26e-06	0.000829168
dcn	4284.91	-0.324158	0.070616	-4.59043	4.42e-06	0.000851475
syn1	929.453	0.496275	0.108223	4.58569	4.52e-06	0.000861565
gnao1a	2357.74	0.393524	0.0861183	4.56957	4.89e-06	0.000920522
rims1a	541.735	0.530846	0.116249	4.56647	4.96e-06	0.000924324
si:ch73-55i23.1	51.9694	-1.20017	0.263077	-4.56207	5.07e-06	0.000933983
crygm2d17	558.344	0.491637	0.108326	4.53848	5.67e-06	0.00103388
cd74a	578.872	-0.539252	0.119009	-4.5312	5.86e-06	0.00105912
ttn.2	23906.1	-0.533592	0.118167	-4.51559	6.31e-06	0.00111099
lum	1562.17	-0.394131	0.0873006	-4.51464	6.34e-06	0.00111099
bsnb	708.509	0.54703	0.121067	4.51839	6.23e-06	0.00111099
si:busm1-266f07.2	332.701	-0.504723	0.112017	-4.50578	6.61e-06	0.00112463
si:ch211-12m10.1	672.074	0.472	0.10474	4.50641	6.59e-06	0.00112463
si:ch211-132f19.7	95.0961	0.797584	0.176969	4.50693	6.58e-06	0.00112463
cdh26.2	274.378	-0.559414	0.124301	-4.50049	6.78e-06	0.00114191
foxq1a	439.798	-0.410851	0.0916516	-4.48275	7.37e-06	0.00122934
si:ch73-386h18.1	914.693	0.44137	0.0985114	4.4804	7.45e-06	0.00123121
hbba1	178.544	-4.137	0.924624	-4.47425	7.67e-06	0.0012515
snap91	1014.37	0.440218	0.0984185	4.47292	7.72e-06	0.0012515
slc5a1	3632.92	0.400663	0.0896938	4.46701	7.93e-06	0.00127476
dpp6b	561.081	0.531494	0.11908	4.46333	8.07e-06	0.00128501
dclk1a	498.479	0.50325	0.112823	4.46054	8.18e-06	0.00129018
ppm1na	263.728	0.554817	0.124591	4.45312	8.46e-06	0.00132364
cox6a2	247.743	-0.716774	0.161106	-4.44909	8.62e-06	0.00133672
cryaa	1035.2	0.492586	0.110763	4.44721	8.7e-06	0.00133672
thrap3a	367.661	-0.438329	0.0986159	-4.44481	8.8e-06	0.00133997
si:dkey-16p21.7	752.176	0.375922	0.0849674	4.4243	9.68e-06	0.00146107
thbs2b	1232.68	-0.351187	0.079678	-4.40758	1.05e-05	0.00155177
and2	5470.63	0.453846	0.102963	4.40784	1.04e-05	0.00155177
atp2b3b	1725.96	0.449773	0.102107	4.40492	1.06e-05	0.00155771
si:dkey-156m2.3	90.4863	-0.939336	0.214074	-4.38791	1.14e-05	0.00162911
kidins220b	3738.22	0.364521	0.0830577	4.38877	1.14e-05	0.00162911
meis2b	958.659	0.4369	0.0995401	4.38918	1.14e-05	0.00162911
adgrb1b	994.013	0.468152	0.106732	4.38625	1.15e-05	0.00162911
slc26a6l	71.7521	1.10259	0.251339	4.38688	1.15e-05	0.00162911
basp1	3181.32	0.374869	0.0855522	4.38176	1.18e-05	0.00164974
si:dkeyp-9d4.2	78.5822	-1.25564	0.286881	-4.37687	1.2e-05	0.00166058
prr33	3191.44	-0.27636	0.0631364	-4.3772	1.2e-05	0.00166058
vasna	891.211	-0.298697	0.068291	-4.37388	1.22e-05	0.00167035
clip3	1575.49	0.428604	0.098283	4.36092	1.3e-05	0.00175876
sez6l2	1071.48	0.456926	0.105174	4.34448	1.4e-05	0.00188116
slc7a11	192.726	0.638985	0.147281	4.33854	1.43e-05	0.0019179
grin1b	3384.52	0.451726	0.104529	4.32152	1.55e-05	0.00205639
scpp7	79.4369	-1.10947	0.256948	-4.3179	1.58e-05	0.00207468
map2	891.417	0.324063	0.0751557	4.31189	1.62e-05	0.00208483
kif5aa	2767.68	0.395713	0.0917085	4.3149	1.6e-05	0.00208483
ptprz1a	518.92	0.462331	0.107222	4.3119	1.62e-05	0.00208483
si:ch211-266g18.10	3108.52	-0.270363	0.0629842	-4.29256	1.77e-05	0.00222754
crygm2d2	5334.1	0.336464	0.0783861	4.29239	1.77e-05	0.00222754
crygm2d1	3439.07	0.369228	0.0859709	4.2948	1.75e-05	0.00222754
adgrb1a	749.042	0.43753	0.102054	4.28722	1.81e-05	0.00226375
col6a3	6630.82	-0.310063	0.0723557	-4.28527	1.83e-05	0.00226753
map4l	2166.61	0.429225	0.100377	4.27613	1.9e-05	0.00232955
pcdh1a	816.96	0.435609	0.101864	4.27639	1.9e-05	0.00232955
si:dkey-33c12.4	1049.49	-0.256001	0.0599009	-4.27375	1.92e-05	0.00233819
bgna	246.585	-0.601231	0.140945	-4.26572	1.99e-05	0.00239082
pou3f2b	558.282	0.462778	0.108488	4.26571	1.99e-05	0.00239082
antxr1b	103.078	-0.669095	0.156924	-4.26381	2.01e-05	0.0023948
grip1	786.472	0.371883	0.087265	4.26154	2.03e-05	0.00240294
rims2b	399.664	0.513807	0.12063	4.25937	2.05e-05	0.00241014
HTRA3	154.508	-0.546958	0.128545	-4.25499	2.09e-05	0.00244137
si:ch211-106h4.12	174.326	-1.43887	0.338305	-4.25319	2.11e-05	0.00244478
epb41a	1377.96	0.467917	0.110061	4.25144	2.12e-05	0.00244773
ano1	433.257	-0.375892	0.0885858	-4.24326	2.2e-05	0.00252219
si:dkeyp-75b4.10	322.527	-0.557643	0.131577	-4.23816	2.25e-05	0.00256338
lhx4	151.45	0.612058	0.144647	4.2314	2.32e-05	0.00262466
si:dkeyp-93d12.1	71.5762	0.947942	0.224242	4.22732	2.36e-05	0.0026555
ccser2a	636.567	0.357021	0.0845234	4.22393	2.4e-05	0.00266163
lrrc4.1	711.971	0.427415	0.101176	4.22445	2.4e-05	0.00266163
thbs4b	3097.3	-0.193171	0.0458278	-4.21516	2.5e-05	0.00272265
apba2b	866.074	0.431456	0.10234	4.21589	2.49e-05	0.00272265
RNF208	301.167	0.529707	0.125684	4.21458	2.5e-05	0.00272265
slc6a14	49.2079	-1.24246	0.294966	-4.21223	2.53e-05	0.00273422
nr2f1b	145.087	0.621033	0.147503	4.2103	2.55e-05	0.0027407
pcdh10b	910.48	0.369378	0.0878021	4.20694	2.59e-05	0.00276476
grm1a	345.397	0.500726	0.119203	4.20062	2.66e-05	0.00282598
atp1a1b	3393.56	0.324399	0.0774577	4.18807	2.81e-05	0.00296876
TENM3	316.411	0.472782	0.112968	4.18509	2.85e-05	0.00298996
mast1b	392.374	0.501096	0.119886	4.17976	2.92e-05	0.00302476
cacna1ha	296.301	0.540186	0.129215	4.18053	2.91e-05	0.00302476
efemp2a	926.645	-0.387046	0.0927104	-4.17478	2.98e-05	0.00307341
usp13	1378.57	-0.327038	0.0784353	-4.16953	3.05e-05	0.00312678
faxdc2	3981.32	0.325935	0.0782209	4.16686	3.09e-05	0.00314516
cadpsb	1469.14	0.419216	0.100712	4.16252	3.15e-05	0.00318702
cahz	2747.57	-0.370926	0.0891545	-4.16048	3.18e-05	0.00319709
myt1la	601.738	0.532079	0.128087	4.15405	3.27e-05	0.00326957
TMEM8B	131.402	0.67219	0.161905	4.15175	3.3e-05	0.00328387
emilin2a	662.977	-0.284686	0.0686275	-4.14828	3.35e-05	0.00331518
FQ323156.1	1069.87	0.464954	0.112271	4.14137	3.45e-05	0.00339753
adcyap1r1a	978.477	0.380534	0.0920785	4.13271	3.59e-05	0.00348886
shank2	224.839	0.594176	0.143764	4.13301	3.58e-05	0.00348886
kif1ab	1124.04	0.478486	0.115958	4.12637	3.69e-05	0.00356663
plppr3a	455.358	0.405821	0.0984182	4.12343	3.73e-05	0.0035926
stxbp5a	583.509	0.446467	0.108587	4.11161	3.93e-05	0.003761
ptpro	1070.52	0.36028	0.087662	4.10988	3.96e-05	0.00376125
crygm2d3	3390.36	0.368809	0.0898358	4.10537	4.04e-05	0.00376125
zgc:65895	478.343	0.37349	0.0909088	4.10841	3.98e-05	0.00376125
stx1b	4516.42	0.375332	0.0914233	4.10543	4.04e-05	0.00376125
brsk2b	536.258	0.442957	0.107887	4.10575	4.03e-05	0.00376125
zgc:195173	363.772	-0.399542	0.0973731	-4.10321	4.07e-05	0.00376584
dpysl5a	1260.4	0.381012	0.0928975	4.10142	4.11e-05	0.00376584
grid2ipa	99.2181	0.820759	0.200078	4.10219	4.09e-05	0.00376584
CABZ01089777.1	148.761	0.637334	0.155486	4.09898	4.15e-05	0.00378594
cntnap5b	462.509	0.448072	0.109354	4.09744	4.18e-05	0.00379151
zswim5	1600.88	0.305272	0.07482	4.08008	4.5e-05	0.00406506
cngb1a	65.0403	0.958504	0.235145	4.07623	4.58e-05	0.00411174
hecw2a	355.187	0.478252	0.117492	4.0705	4.69e-05	0.00419269
PAQR9	321.672	-0.403986	0.0994761	-4.06113	4.88e-05	0.00432044
snx8b	160.948	0.645767	0.159004	4.06133	4.88e-05	0.00432044
slc6a17	358.743	0.563632	0.13899	4.0552	5.01e-05	0.00439341
adcy8	154.24	0.601135	0.14825	4.05487	5.02e-05	0.00439341
armc9	152.632	0.847188	0.209188	4.04989	5.12e-05	0.0044656
RYR2	708.476	0.497011	0.122802	4.04725	5.18e-05	0.00449392
myt1a	862.796	0.391387	0.0967464	4.04549	5.22e-05	0.00450561
si:dkeyp-44a8.2	2149.35	0.290205	0.0719622	4.03275	5.51e-05	0.0047338
ankrd1a	166.412	-0.57188	0.142155	-4.02292	5.75e-05	0.00490839
adgrb3	813.368	0.387136	0.0962563	4.02193	5.77e-05	0.00490839
gria1a	467.09	0.413843	0.102949	4.01987	5.82e-05	0.00492754
megf6a	292.443	-0.479393	0.119425	-4.01418	5.97e-05	0.0050237
hbbe2	6025.69	-0.761948	0.190327	-4.00336	6.24e-05	0.0051007
itln1	148.415	-0.733506	0.18322	-4.00342	6.24e-05	0.0051007
sh3bgr	2032.85	-0.262583	0.0655071	-4.00847	6.11e-05	0.0051007
cd82a	1508.38	-0.21914	0.0546766	-4.00794	6.13e-05	0.0051007
rs1a	649.243	0.424032	0.105852	4.00591	6.18e-05	0.0051007
kcnd3	349.788	0.531689	0.132694	4.00687	6.15e-05	0.0051007
pde5aa	129.297	0.740053	0.184885	4.00277	6.26e-05	0.0051007
CR848047.1	526.213	0.393166	0.0983276	3.99853	6.37e-05	0.00516892
myoz1a	3878.18	-0.303645	0.0761104	-3.98953	6.62e-05	0.00534423
glula	6702.28	0.247903	0.0621738	3.98725	6.68e-05	0.00535167
cdk5r2a	714.302	0.428426	0.107455	3.98702	6.69e-05	0.00535167
srrm4	472.477	0.4358	0.10935	3.98538	6.74e-05	0.00536434
pde6c	5731.13	0.443145	0.111312	3.98111	6.86e-05	0.00543705
gfap	2452.39	0.306235	0.076981	3.97806	6.95e-05	0.00548237
crygm2d10	5080.56	0.296457	0.0746097	3.97344	7.08e-05	0.0055647
si:ch73-308m11.1	150.831	0.955822	0.240809	3.96921	7.21e-05	0.00563908
robo2	1585.84	0.342215	0.0863899	3.96128	7.45e-05	0.00580392
cyp2n13	1886.87	0.369624	0.0933538	3.95938	7.51e-05	0.00582426
tkta	3038.78	0.393034	0.0994087	3.95372	7.69e-05	0.00589099
ptprna	876.253	0.419586	0.10615	3.95278	7.73e-05	0.00589099
gphnb	353.446	0.478544	0.12099	3.95523	7.65e-05	0.00589099
fut9a	344.325	0.486084	0.122986	3.95236	7.74e-05	0.00589099
npas1	99.4844	0.678676	0.171755	3.95143	7.77e-05	0.00589099
zyg11	1007.48	0.312668	0.0791706	3.9493	7.84e-05	0.00591797
syt1a	2279	0.38497	0.097518	3.94769	7.89e-05	0.00593245
si:zfos-364h11.1	274.697	-0.602434	0.152928	-3.93934	8.17e-05	0.00603891
sall1a	666.048	0.385734	0.0979133	3.93954	8.16e-05	0.00603891
plppr3b	470.316	0.417141	0.105918	3.93833	8.2e-05	0.00603891
adgrv1	406.252	0.466023	0.118259	3.94071	8.12e-05	0.00603891
dscamb	637.742	0.487745	0.123769	3.94078	8.12e-05	0.00603891
klhl40a	665.625	-0.307277	0.0780695	-3.93595	8.29e-05	0.00607373
tulp4b	658.91	0.345695	0.087924	3.93175	8.43e-05	0.006155
insm1a	547.213	0.362938	0.0923465	3.93017	8.49e-05	0.00616981
syn2a	884.014	0.352289	0.0896979	3.9275	8.58e-05	0.00621297
upk1a	222.419	-0.707392	0.180431	-3.92056	8.83e-05	0.00636824
ttyh1	679.641	0.461981	0.117936	3.91721	8.96e-05	0.00643093
serpinb1l4	185.789	-0.774604	0.197909	-3.91394	9.08e-05	0.00646572
nrxn1a	1518.27	0.38773	0.0990505	3.91447	9.06e-05	0.00646572
thbs3a	518.365	-0.446794	0.114557	-3.9002	9.61e-05	0.00676657
si:ch211-225p5.8	320.447	-0.433904	0.111257	-3.90002	9.62e-05	0.00676657
igsf9b	367.069	0.41306	0.105879	3.90123	9.57e-05	0.00676657
palmda	571.187	-0.452945	0.116224	-3.89716	9.73e-05	0.00681946
grin2ab	401.402	0.483204	0.124113	3.89327	9.89e-05	0.00687495
sphkap	332.841	0.532449	0.136743	3.8938	9.87e-05	0.00687495
rbfox3a	672.252	0.369493	0.0949551	3.89123	9.97e-05	0.00690541
celsr2	276.065	0.474012	0.121862	3.88974	0.00010035	0.00692062
si:ch73-28h20.1	402.248	0.483752	0.124459	3.88684	0.000101558	0.00697647
hspb8	1343.63	-0.323171	0.0832732	-3.88085	0.000104091	0.0070676
neurod1	1257.17	0.365065	0.094047	3.88173	0.000103717	0.0070676
ncam1b	612.005	0.373787	0.0963159	3.88084	0.000104095	0.0070676
obsl1b	913.667	-0.349624	0.0901611	-3.87777	0.000105419	0.00712979
mybpc1	1219.86	-0.243805	0.0629089	-3.87552	0.000106397	0.00716828
sox5	1179.65	0.268702	0.0694182	3.87077	0.000108493	0.00726421
lrrtm1	843.731	0.387732	0.100178	3.87042	0.00010865	0.00726421
ttn.1	12295.2	-0.624745	0.161486	-3.86872	0.000109407	0.007287
INHBE	746.615	-0.477702	0.123694	-3.86196	0.000112482	0.00743526
slco5a1b	953.7	0.355542	0.0920493	3.86251	0.000112228	0.00743526
entpd5a	1686.23	-0.402012	0.104173	-3.85907	0.000113821	0.00749549
si:ch1073-450f2.1	270.766	0.596522	0.154639	3.85752	0.000114545	0.00751489
si:dkeyp-9d4.3	939.268	0.450987	0.117023	3.85383	0.000116283	0.00757221
slc6a19a.2	2917.46	0.475706	0.123429	3.85408	0.000116167	0.00757221
zic2a	795.393	0.335948	0.0872188	3.85179	0.000117259	0.00760752
si:ch211-220i18.4	86.8154	-0.636438	0.165342	-3.84923	0.000118491	0.00763092
dennd5b	1120.77	0.310054	0.0805443	3.84948	0.000118367	0.00763092
cryz	463.082	-0.349369	0.0908164	-3.84698	0.000119585	0.00767313
nell2a	536.916	0.428197	0.111399	3.84381	0.000121137	0.00774437
c6	675.509	-0.2871	0.0747121	-3.84276	0.00012166	0.00774951
si:cabz01069012.2	539.181	-0.400251	0.104238	-3.83979	0.000123139	0.00781533
gabrd	768.208	0.372761	0.0971533	3.83684	0.000124629	0.00788134
mmp14b	2093.43	-0.267729	0.069831	-3.83396	0.000126095	0.00794535
dlg4b	302.674	0.415424	0.108406	3.83213	0.000127041	0.00797625
hmox1a	177.082	1.07984	0.282175	3.82683	0.000129803	0.00812058
sftpba	166.963	-0.703579	0.184091	-3.82191	0.000132425	0.0081679
ptprn2	1215.84	0.37339	0.0976892	3.82223	0.000132253	0.0081679
si:ch211-244c8.4	507.006	0.409332	0.107097	3.82205	0.000132345	0.0081679
si:ch211-98n17.5	811.598	0.426256	0.111454	3.82449	0.000131044	0.0081679
si:ch211-24o10.6	39.1731	-1.25282	0.328468	-3.81413	0.000136666	0.00837054
cacng1a	1089.96	-0.332678	0.0872091	-3.81471	0.00013634	0.00837054
clic5a	353.415	-0.434424	0.113974	-3.8116	0.000138071	0.00839787
syngap1b	377.963	0.466904	0.122485	3.81194	0.000137881	0.00839787
si:ch211-252f13.5	259.234	-0.492206	0.129184	-3.81012	0.000138897	0.00841889
klf3	996.243	0.296644	0.0779651	3.80483	0.000141903	0.00857146
nyx	115.453	0.728318	0.191518	3.80288	0.000143024	0.00860943
robo3	748.914	0.347458	0.0914289	3.80031	0.000144517	0.00863994
lhx1a	516.611	0.457421	0.120362	3.80039	0.000144471	0.00863994
cntnap3	380.647	0.404747	0.106603	3.79677	0.000146594	0.00870472
abcc8b	124.261	0.72168	0.190036	3.79759	0.000146112	0.00870472
angptl1a	761.3	-0.314762	0.0829516	-3.79453	0.000147926	0.00875412
plaub	153.315	-0.53593	0.14128	-3.79338	0.00014861	0.00876499
igfn1.4	147.928	-1.21293	0.319924	-3.7913	0.000149862	0.00880915
si:dkey-201l21.2	221.303	7.09042	1.87063	3.79039	0.00015041	0.00881184
CU467861.1	1425.72	-0.516515	0.136347	-3.78823	0.000151722	0.00885905
crabp1a	290.221	-0.420351	0.111038	-3.78566	0.000153302	0.00891189
cplx1	2863.03	0.362159	0.09568	3.7851	0.000153645	0.00891189
nr2f1a	1125.55	0.288899	0.0764382	3.77952	0.000157134	0.00905091
necap1	499.575	0.334822	0.0886584	3.77654	0.000159023	0.00905091
scrt1a	332.131	0.384437	0.101804	3.77624	0.000159213	0.00905091
nlgn3b	535.167	0.386314	0.10222	3.77923	0.000157311	0.00905091
crygm2d21	2753.27	0.450673	0.119323	3.7769	0.000158792	0.00905091
lrrc7	460.209	0.466802	0.123638	3.77555	0.000159658	0.00905091
b4galnt1b	135.43	0.603068	0.159708	3.77607	0.00015932	0.00905091
col6a1	6297.87	-0.304557	0.0807112	-3.77341	0.00016103	0.00909921
ptprua	397.884	0.364213	0.0965832	3.77098	0.000162609	0.00915889
snu13a	338.114	-0.472135	0.125312	-3.76766	0.000164783	0.00925161
nlgn2a	403.197	0.473818	0.125794	3.76663	0.000165463	0.0092601
gad2	2304.68	0.407267	0.108154	3.76561	0.000166141	0.00926844
FP102018.1	1768.09	-0.205035	0.0545228	-3.76054	0.000169544	0.00942827
rgcc	1330.02	0.259407	0.0691174	3.75313	0.000174637	0.00968075
fam117ba	297.422	0.47662	0.127079	3.75058	0.000176424	0.00974894
clstn3	2277.31	0.335226	0.0894975	3.74564	0.000179933	0.00988055
prph2a	1191.03	0.38697	0.103304	3.74592	0.00017973	0.00988055
plcd1b	1005.97	-0.288518	0.0770597	-3.74409	0.00018105	0.00990123
ttyh3b	2483.23	0.30669	0.0819419	3.74277	0.000182006	0.00990123
slc1a8b	252.408	0.506404	0.135283	3.74329	0.000181624	0.00990123
itgb6	477.151	-0.337536	0.0904419	-3.73207	0.000189909	0.0102674
si:dkey-105e17.1	187.541	0.554071	0.148442	3.73258	0.000189531	0.0102674
mhc1zba	3983.83	-0.220277	0.0590463	-3.73059	0.000191035	0.0102722
skor1a	132.658	0.595497	0.159633	3.73041	0.000191171	0.0102722
arnt2	1310.46	0.234276	0.0628899	3.72518	0.000195175	0.0104553
mhc1uba	135.149	-0.883851	0.237437	-3.72247	0.000197285	0.0104751
tgfb3	1472.99	-0.304504	0.0818032	-3.7224	0.000197339	0.0104751
klhl41b	4537.64	-0.242991	0.0652668	-3.72304	0.000196836	0.0104751
si:dkey-19a16.7	327.264	-0.66771	0.179778	-3.71409	0.000203938	0.0106077
tppp	299.519	-0.422895	0.11383	-3.71516	0.000203075	0.0106077
plod2	843.074	-0.321589	0.0866311	-3.71216	0.000205496	0.0106077
timp2a	2400.9	-0.242532	0.0652593	-3.71644	0.000202052	0.0106077
col4a1	2291.54	-0.236109	0.0635863	-3.7132	0.000204653	0.0106077
sik2b	1805.1	0.223268	0.0601645	3.71095	0.000206484	0.0106077
kifc3	1524.5	0.236766	0.0637228	3.71555	0.000202758	0.0106077
adgrl3.1	1304.42	0.361645	0.0974539	3.71093	0.000206498	0.0106077
amph	1172.73	0.371393	0.0999393	3.71619	0.000202253	0.0106077
smc1a	376.397	0.43396	0.116902	3.71216	0.000205496	0.0106077
cadm3	229.673	0.541498	0.145908	3.71123	0.000206255	0.0106077
si:ch1073-13h15.3	390.46	0.617384	0.16641	3.71001	0.000207247	0.0106151
ulk2	2170.03	0.388207	0.104702	3.70774	0.000209117	0.0106796
ppfia3	743.556	0.446335	0.120406	3.70691	0.000209805	0.0106836
zbtb18	1410.1	0.32781	0.0884971	3.70419	0.00021207	0.0107056
atp6v0a1b	1152.73	0.354831	0.0957739	3.70489	0.000211484	0.0107056
gad1b	2499.02	0.387412	0.104568	3.70487	0.000211495	0.0107056
antxr2a	380.331	-0.394114	0.106557	-3.69861	0.000216787	0.0107239
tnfrsf11a	677.922	-0.313414	0.0846819	-3.70107	0.000214693	0.0107239
ssh2a	1130.4	-0.243527	0.0658436	-3.69856	0.000216823	0.0107239
fam57ba	574.108	0.304345	0.0822536	3.70008	0.000215535	0.0107239
diras1a	901.528	0.307191	0.0829569	3.70302	0.000213051	0.0107239
mdkb	1789.25	0.31525	0.0852588	3.69757	0.000217677	0.0107239
slc4a4a	2862.54	0.336938	0.0910963	3.69871	0.0002167	0.0107239
neurod4	430.057	0.443485	0.11995	3.69726	0.000217943	0.0107239
CR931813.2	42.6173	1.36583	0.368948	3.70196	0.00021394	0.0107239
sall2	178.128	0.494557	0.133815	3.69581	0.000219183	0.0107547
nell2b	1712.92	0.332161	0.0899023	3.69469	0.000220156	0.010759
sarm1	247.721	0.389478	0.105427	3.69429	0.000220498	0.010759
ugt5c3	401.091	-0.43393	0.117514	-3.69258	0.000221991	0.0107718
sox11a	854.782	0.241844	0.0654943	3.6926	0.000221974	0.0107718
olfm1b	799.865	0.319709	0.0866086	3.69143	0.000223	0.0107824
olfm1a	471.622	0.368622	0.0998725	3.69092	0.000223442	0.0107824
zgc:193505	1176.26	0.410226	0.111356	3.6839	0.000229697	0.0110538
sgip1a	760.353	0.401876	0.109179	3.6809	0.000232416	0.0111541
fibinb	1254.19	-0.271815	0.0739744	-3.67445	0.000238366	0.0114083
abca3b	1439.25	0.364287	0.0991679	3.67344	0.000239307	0.0114222
prdm8b	383.768	0.45965	0.125183	3.67182	0.000240827	0.0114635
oxct1b	1684.53	-0.310185	0.0845126	-3.67028	0.000242285	0.0115017
ncam2	596.016	0.367168	0.100165	3.66564	0.000246718	0.0116804
RASGRF1	340.407	0.449455	0.122658	3.66429	0.000248028	0.0116991
si:ch73-181m17.1	135.468	0.950405	0.2594	3.66385	0.000248448	0.0116991
fkbp1b	941.277	-0.300145	0.0820337	-3.6588	0.000253395	0.0119001
foxg1b	637.948	0.516692	0.141286	3.65707	0.000255118	0.0119489
si:ch211-51c14.1	490.145	-0.308504	0.0844238	-3.65423	0.000257953	0.0120495
osbp2	326.056	0.396865	0.108757	3.64908	0.000263177	0.0122608
si:ch211-198c19.3	207.804	-0.461758	0.12657	-3.64825	0.00026403	0.0122679
ACOT12	108.116	0.684104	0.187864	3.64149	0.000271062	0.0125613
gna12a	636.56	-0.272228	0.0748763	-3.63571	0.000277219	0.0128128
dclk1b	895.535	0.328845	0.0905674	3.63095	0.000282384	0.0130172
mhc1zfa	50.9574	-0.973485	0.268529	-3.62525	0.000288683	0.0132579
gsdf	181.132	-0.664231	0.183255	-3.62462	0.000289381	0.0132579
camta1b	1192.74	0.329878	0.0910213	3.62418	0.000289877	0.0132579
tmeff1b	1223.19	0.211826	0.0584649	3.62313	0.000291061	0.0132774
si:ch211-26b3.4	590.044	0.373086	0.103064	3.61992	0.00029469	0.013408
nptxra	249.082	0.537788	0.148594	3.61917	0.000295547	0.0134122
slit1b	255.561	0.527792	0.145928	3.61681	0.000298256	0.0135001
zgc:109889	661.774	0.336322	0.0930095	3.61599	0.000299199	0.0135079
zgc:152791	107.43	-0.722202	0.19985	-3.61371	0.000301841	0.0135922
camkk1b	280.946	0.513889	0.14226	3.61232	0.000303472	0.0136306
rps6kl1	60.3517	0.814991	0.225734	3.61041	0.000305716	0.0136962
mef2aa	405.922	-0.346328	0.0959468	-3.60959	0.000306683	0.0137045
si:dkey-9i23.6	80.1325	-0.738814	0.204748	-3.60841	0.000308076	0.0137317
prkag2b	139.125	-0.545263	0.151196	-3.60634	0.000310546	0.0138067
si:ch211-240l19.8	1415.2	-0.994372	0.276058	-3.60204	0.00031573	0.0140016
gabra6a	173.888	0.427264	0.118782	3.59703	0.000321866	0.0142377
aspn	1903.95	-0.338198	0.0943098	-3.58603	0.000335751	0.0148025
sdsl	363.985	0.346717	0.0966975	3.58558	0.000336324	0.0148025
si:ch211-238e22.2	40.5619	-1.06649	0.297646	-3.5831	0.000339546	0.0148292
col21a1	172.316	-0.453958	0.126715	-3.5825	0.000340316	0.0148292
r3hdm1	1817.73	0.269683	0.075245	3.58406	0.000338288	0.0148292
cntn2	250.131	0.450969	0.125842	3.58361	0.000338877	0.0148292
necab2	1165.32	0.276944	0.0773249	3.58157	0.000341537	0.0148454
stox2a	1068.49	0.312273	0.0872361	3.57963	0.000344084	0.0149191
gpr85	371.863	0.441245	0.123293	3.57883	0.000345132	0.0149276
abcc5	2907.29	0.301804	0.0843631	3.57744	0.000346976	0.0149704
mmp13b	253.657	-0.537789	0.150464	-3.5742	0.000351294	0.0149898
ckap5	2301.55	0.241615	0.0675787	3.57531	0.000349809	0.0149898
pfkfb4b	1175.78	0.301236	0.0843027	3.57326	0.00035256	0.0149898
hif1al	2550.69	0.310438	0.086864	3.57384	0.000351781	0.0149898
and1	4749.54	0.336601	0.0941535	3.57502	0.000350196	0.0149898
slc15a1b	3729.87	0.362435	0.10134	3.57643	0.000348324	0.0149898
ccdc3b	437.62	-0.338871	0.0948644	-3.57216	0.000354052	0.0150168
col6a2	4702.6	-0.257679	0.0721647	-3.57071	0.00035602	0.0150638
isg15	69.7402	-1.02542	0.287498	-3.56669	0.000361515	0.0151719
cav3	1047.57	-0.321827	0.0902142	-3.56736	0.000360597	0.0151719
rhpn2	853.15	0.257336	0.0721512	3.56663	0.000361607	0.0151719
dpysl4	708.504	0.380037	0.106563	3.56631	0.00036204	0.0151719
slc6a15	1026.87	0.351558	0.0986001	3.56549	0.000363175	0.0151831
si:dkey-32e6.6	774.159	-0.361487	0.101752	-3.55263	0.000381404	0.0159073
camsap1a	365.783	0.426623	0.120162	3.55039	0.00038466	0.016005
asip2b	560.683	0.371211	0.104732	3.54438	0.000393533	0.0163354
opn1sw1	10844.3	0.410775	0.115921	3.54357	0.000394756	0.0163474
s100s	350.439	-0.459609	0.129885	-3.53859	0.000402276	0.0165804
sdcbp	126.686	0.599503	0.16939	3.53919	0.000401363	0.0165804
bcl2b	419.494	0.49027	0.138577	3.53789	0.00040334	0.0165852
apc	3041.61	0.277237	0.0784155	3.53549	0.000407015	0.0166972
synj1	1167.09	0.282057	0.0798312	3.53317	0.000410604	0.016805
fzd3a	573.854	0.373468	0.105731	3.53224	0.000412058	0.0168252
chl1b	1230.94	0.270486	0.0766182	3.53031	0.000415073	0.0168697
cnnm2b	179.963	0.445867	0.126275	3.53091	0.000414129	0.0168697
si:dkey-28b4.8	1007.96	0.293404	0.0832235	3.52549	0.000422696	0.0171397
gtf2f2a	848.331	-0.304672	0.0865026	-3.52211	0.000428131	0.01732
dnajc6	767.471	0.288557	0.0819641	3.52054	0.000430677	0.0173829
camk2d2	1530.43	0.32544	0.0924791	3.51906	0.000433073	0.0174394
tshz1	844.922	0.270437	0.0768715	3.51804	0.000434749	0.0174667
zfpm2a	313.268	0.432867	0.123138	3.51529	0.000439279	0.0175682
si:ch211-227e10.6	57.6085	1.85333	0.527201	3.51541	0.000439076	0.0175682
cd81b	533.19	-0.352318	0.100322	-3.51186	0.000444985	0.0176358
lgals2a	1198.89	-0.269003	0.0765986	-3.51185	0.000444998	0.0176358
prickle2a	234.612	0.575619	0.163834	3.51343	0.000442368	0.0176358
tmprss15	202.996	0.783582	0.223086	3.51246	0.000443975	0.0176358
slc16a12b	510.13	0.418394	0.119266	3.50806	0.000451383	0.0178485
si:dkey-85k7.12	90.6742	-0.9694	0.276446	-3.50665	0.000453783	0.0178628
si:dkey-11o15.5	329.85	-0.476765	0.135957	-3.50674	0.000453638	0.0178628
dpysl2b	1170.23	0.272481	0.0777288	3.50554	0.00045569	0.0178641
pcdh17	1143.2	0.284471	0.0811512	3.50544	0.000455858	0.0178641
bcl11aa	773.167	0.284905	0.0813399	3.50265	0.000460646	0.017975
ppp3cb	1033.27	0.372529	0.106358	3.5026	0.000460739	0.017975
si:dkey-84h14.2	47.6031	1.53011	0.437196	3.49983	0.000465561	0.0181227
si:ch211-79k12.1	759.532	-0.27178	0.0777659	-3.49485	0.000474324	0.0184229
zcchc24	1080.44	-0.290318	0.0831416	-3.49185	0.000479694	0.0184983
slc28a1	987.502	0.276721	0.0792427	3.49206	0.000479306	0.0184983
pfklb	830.764	0.280307	0.0802967	3.49089	0.000481417	0.0184983
disp2	362.313	0.369655	0.105894	3.49082	0.000481546	0.0184983
lrp8	540.435	0.408373	0.116969	3.49129	0.000480699	0.0184983
igsf9ba	762.911	0.322283	0.0923827	3.48856	0.000485623	0.0186057
rims2a	373.896	0.371968	0.106639	3.4881	0.000486464	0.0186057
scn4ab	1608.5	-0.254022	0.0728451	-3.48715	0.000488202	0.0186315
ckbb	17122	0.23209	0.0666189	3.48385	0.000494256	0.0188215
AL928685.4	96.4834	-0.857207	0.246161	-3.4823	0.000497124	0.0188631
TTC9	296.088	0.384665	0.110469	3.4821	0.000497502	0.0188631
ctnnd2a	391.047	0.42432	0.121882	3.48141	0.000498782	0.0188708
scg2b	1969.42	0.419943	0.120674	3.47998	0.000501454	0.018931
tpm2	9299.83	-0.19952	0.0573595	-3.4784	0.00050441	0.018992
lmo3	690.31	0.394044	0.113335	3.47681	0.000507408	0.018992
gpr137bb	289.336	0.467331	0.13441	3.47691	0.000507225	0.018992
slc6a5	251.335	0.509686	0.146592	3.4769	0.000507251	0.018992
zgc:172271	254.816	-0.411438	0.118428	-3.47416	0.00051245	0.0190961
nrap	2092.07	-0.258313	0.0743638	-3.47364	0.000513458	0.0190961
dnm1b	805.297	0.345301	0.0993804	3.47454	0.000511738	0.0190961
CABZ01073424.1	505.15	0.299028	0.0861599	3.47062	0.000519264	0.0192303
si:ch73-233f7.1	522.224	0.429219	0.12367	3.47068	0.00051915	0.0192303
FP016234.1	264.835	-0.566856	0.163483	-3.46737	0.000525583	0.0193824
si:dkeyp-27e10.3	275.715	0.508086	0.146513	3.46785	0.000524639	0.0193824
kdelr3	366.147	-0.311066	0.08979	-3.46437	0.000531467	0.0194357
mt2	1097.38	0.267814	0.0772853	3.46527	0.000529704	0.0194357
shisa7b	924.794	0.449131	0.129614	3.46516	0.000529923	0.0194357
dmbx1a	269.665	0.480445	0.138674	3.46457	0.000531084	0.0194357
slc7a14a	464.893	0.429634	0.124099	3.46203	0.000536108	0.0195646
dagla	435.423	0.349679	0.101139	3.45741	0.000545391	0.0198556
zgc:153426	2290.25	0.365108	0.105616	3.45694	0.000546348	0.0198556
s100a11	778.489	-0.385867	0.111738	-3.45331	0.000553751	0.0199816
fam49al	1256.52	0.259987	0.0752793	3.45363	0.000553103	0.0199816
adgrd2	256.452	0.38219	0.110634	3.45454	0.000551226	0.0199816
hepacama	269.253	0.43699	0.126553	3.453	0.000554379	0.0199816
stac3	1389.72	-0.244506	0.070839	-3.45158	0.000557323	0.0200465
clstn1	6687.47	0.275195	0.0797493	3.45075	0.000559039	0.020067
adh8a	286.05	-1.02598	0.298027	-3.44256	0.000576238	0.0205999
ace2	9770.39	0.253569	0.0736536	3.44272	0.000575899	0.0205999
si:rp71-1i20.2	240.87	-0.484467	0.140846	-3.43968	0.000582395	0.0207776
agap2	389.891	0.354744	0.103277	3.43489	0.000592797	0.0211058
mstnb	336.182	-0.421642	0.123021	-3.4274	0.000609387	0.0214378
naa50	2207.24	-0.159771	0.0466095	-3.42785	0.000608373	0.0214378
magi1b	1627.82	0.216503	0.0631381	3.42904	0.000605724	0.0214378
dopey1	687.351	0.297521	0.0868074	3.42737	0.000609467	0.0214378
BX465834.1	153.208	0.497591	0.145114	3.42898	0.000605863	0.0214378
CR855389.1	37.913	1.10982	0.323729	3.42824	0.0006075	0.0214378
arhgef9a	321.214	0.382471	0.111695	3.42425	0.000616491	0.0216414
myo1ca	730.014	-0.28132	0.0822799	-3.41906	0.00062837	0.0220143
adkb	1260.56	0.206948	0.0605712	3.41661	0.000634061	0.0221694
si:ch211-243a20.3	178.657	-0.405996	0.1189	-3.41459	0.00063879	0.0222113
gpm6aa	9598.54	0.308106	0.0902354	3.41447	0.000639064	0.0222113
ttll7	341.277	0.406407	0.119024	3.41449	0.000639024	0.0222113
ogn	1181.65	-0.279205	0.0818135	-3.4127	0.000643236	0.0222679
tmigd1	565.295	0.399318	0.116998	3.41303	0.00064246	0.0222679
pvalb6	429.954	0.42107	0.123434	3.41129	0.000646564	0.022339
fam69c	433.685	-0.352154	0.10326	-3.41037	0.000648743	0.0223411
gria3a	1171.18	0.352361	0.103326	3.41019	0.000649178	0.0223411
crybb2	198.951	-1.02706	0.301405	-3.40758	0.000655413	0.0224437
ackr4a	38.8677	-0.940521	0.275964	-3.40813	0.000654092	0.0224437
erap1a	486.686	-0.28698	0.084224	-3.40734	0.000656002	0.0224437
CU467822.1	429.006	0.336847	0.0988852	3.40644	0.000658163	0.0224738
BX908782.3	186.333	-0.491367	0.144322	-3.40466	0.000662464	0.0224891
cyp46a1.1	168.556	-0.398498	0.117037	-3.40488	0.000661939	0.0224891
pcdh11	838.253	0.314997	0.0924974	3.40547	0.000660499	0.0224891
erc1a	327.861	0.477929	0.140408	3.40386	0.000664397	0.0225111
thsd7aa	334.6	0.516638	0.151806	3.40328	0.000665812	0.0225155
mxa	42.7222	-0.835771	0.245966	-3.39792	0.00067901	0.0229176
si:rp71-15k1.1	37.6267	-1.15217	0.339737	-3.39136	0.000695471	0.023295
si:dkey-86l18.10	236.737	-0.418021	0.123278	-3.39088	0.000696676	0.023295
casq1a	7004.3	-0.324901	0.0957781	-3.39222	0.000693277	0.023295
tshz3a	250.472	0.357141	0.105326	3.39082	0.000696842	0.023295
prkg1b	862.738	0.378377	0.111553	3.3919	0.000694087	0.023295
CR589947.3	124.999	-0.697655	0.205942	-3.38763	0.000704984	0.0234001
myhb	4298.91	-0.532238	0.157087	-3.38818	0.000703586	0.0234001
mn1b	453.155	0.341727	0.100879	3.3875	0.00070533	0.0234001
myo16	452.329	0.427782	0.126281	3.38753	0.000705248	0.0234001
mxra8a	463.144	-0.412695	0.121878	-3.38613	0.000708849	0.0234724
cacng3b	294.338	0.394042	0.116401	3.3852	0.000711256	0.0235077
cbfb	1083.56	-0.232229	0.0686296	-3.38381	0.00071488	0.023583
pclob	1042.6	0.609706	0.180231	3.38292	0.000717192	0.0236147
slka	1166.48	-0.206892	0.0611759	-3.38192	0.000719811	0.0236565
si:ch73-14h1.2	666.23	-0.40736	0.120739	-3.3739	0.000741119	0.0243109
nrsn1	790.915	0.337462	0.100036	3.37339	0.000742497	0.0243109
zmiz1a	1345.23	0.236463	0.0701408	3.37127	0.000748235	0.0243815
atn1	827.891	0.260976	0.0774013	3.37173	0.000746981	0.0243815
rgs9a	193.838	0.529361	0.157032	3.37105	0.000748829	0.0243815
si:dkey-114l24.2	144.749	-0.547717	0.162649	-3.36748	0.000758573	0.0246529
lrp1bb	474.908	0.378518	0.112455	3.36594	0.000762825	0.0247085
si:cabz01007794.1	519.821	0.420529	0.12494	3.36584	0.000763103	0.0247085
rbms1a	768.401	0.223665	0.0664962	3.36358	0.000769387	0.024866
fmnl2b	740.53	0.332085	0.0987826	3.36177	0.000774439	0.0249372
irx5b	82.188	0.691199	0.205593	3.36198	0.000773858	0.0249372
celsr3	366.813	0.446359	0.132825	3.3605	0.00077802	0.0250065
gria4b	490.008	0.429134	0.12772	3.35996	0.000779525	0.0250091
pcdh10a	455.647	0.331356	0.0986959	3.35734	0.000786952	0.0252012
camk2n2	417.003	0.382736	0.114074	3.35517	0.000793172	0.0253078
bcl6a	351.209	0.458813	0.136737	3.35543	0.000792408	0.0253078
sypb	1814.09	0.279311	0.083288	3.35355	0.000797822	0.0254099
hbae5	6115.59	-1.30494	0.389362	-3.35149	0.000803778	0.0255068
kcnn1a	641.965	0.342611	0.10222	3.35172	0.00080312	0.0255068
zgc:195175	49.2708	-0.884033	0.264084	-3.34755	0.000815299	0.025779
sox14	197.649	0.477479	0.142616	3.34802	0.00081392	0.025779
si:ch211-76l23.4	224.599	-0.501148	0.149767	-3.34618	0.000819338	0.0258288
kif1aa	1520.13	0.335919	0.100394	3.34601	0.00081982	0.0258288
lmna	1737.93	-0.237287	0.0709911	-3.34249	0.000830303	0.0261121
cilp2	732.679	-0.264536	0.0792064	-3.33982	0.000838318	0.0261761
mapk8ip3	1261.17	0.306131	0.091636	3.34073	0.000835583	0.0261761
wnk2	230.018	0.372072	0.111396	3.3401	0.000837497	0.0261761
lactbl1b	178.006	0.520156	0.15574	3.33991	0.000838056	0.0261761
gpr37l1a	60.2643	0.717208	0.214831	3.33847	0.000842421	0.0262575
slc17a7a	178.028	0.40863	0.122453	3.33703	0.000846781	0.0262998
lhx1b	55.4391	0.770205	0.230787	3.33731	0.000845949	0.0262998
obsl1a	777.915	-0.263495	0.0789974	-3.33549	0.000851482	0.026399
fkbp14	471.82	-0.298346	0.0895198	-3.33274	0.000859951	0.0265675
adgra1a	163.441	0.512503	0.15376	3.33313	0.000858744	0.0265675
grin2bb	430.961	0.378991	0.113745	3.33193	0.000862466	0.0265983
iqsec3a	355.438	0.366148	0.110026	3.32782	0.000875279	0.026946
fgf4	202.321	-0.461157	0.138699	-3.32487	0.00088459	0.0269726
col18a1b	604.129	-0.291523	0.0876815	-3.3248	0.000884835	0.0269726
twf2a	1086.54	-0.223925	0.0673534	-3.32462	0.000885383	0.0269726
lim2.3	411.385	0.385395	0.115919	3.3247	0.00088515	0.0269726
KCNJ6	267.133	0.444668	0.133723	3.3253	0.000883243	0.0269726
slc6a1a	495.312	0.445954	0.134063	3.32645	0.000879589	0.0269726
lrrn1	922.803	0.265396	0.0798454	3.32387	0.000887779	0.0269987
zfpm2b	195.805	0.447746	0.134747	3.32287	0.000890971	0.0270488
otx5	365.696	0.49854	0.150146	3.32036	0.000899027	0.0272461
atp1b2a	6046.88	0.252397	0.0760532	3.31869	0.000904394	0.0273282
kirrel3l	579.514	0.269393	0.081188	3.31814	0.000906183	0.0273282
zbtb16a	313.625	0.49577	0.149415	3.31807	0.000906414	0.0273282
otpa	349.589	0.434383	0.130971	3.31664	0.000911074	0.0274215
f10	2137.79	-0.240014	0.0724005	-3.31508	0.000916153	0.027527
sall3b	222.326	0.418126	0.126174	3.3139	0.000920058	0.0275501
sez6l	341.428	0.47653	0.143798	3.31389	0.000920067	0.0275501
tnni2a.1	1205.47	-0.260818	0.0787561	-3.31172	0.000927257	0.0276492
angptl2b	999.689	-0.254372	0.0768158	-3.31146	0.000928112	0.0276492
rcvrn3	2981.41	0.334888	0.101124	3.31166	0.000927442	0.0276492
dnm1a	708.183	0.426802	0.129029	3.3078	0.000940307	0.027965
asah2	1939.72	0.299537	0.0905804	3.30687	0.000943462	0.0280112
wipf2b	451.584	0.322639	0.0975993	3.30575	0.000947213	0.028075
ecm2	677.471	-0.251859	0.0762633	-3.3025	0.000958278	0.0282595
asap1a	1265.61	0.21021	0.0636477	3.30271	0.000957548	0.0282595
ADGRL3	481.546	0.390006	0.118092	3.30256	0.000958056	0.0282595
parp12a	156.286	-0.448143	0.135741	-3.30145	0.000961874	0.0283179
cdc42se1	650.069	-0.29224	0.088564	-3.29976	0.000967669	0.028393
abcb11a	352.527	0.454831	0.137824	3.30009	0.000966547	0.028393
bcr	534.835	0.31288	0.0948378	3.29911	0.000969926	0.0284117
blvrb	558.09	-0.27977	0.0848624	-3.29675	0.000978113	0.028556
trhde.2	179.338	0.447589	0.135759	3.29694	0.000977427	0.028556
rad54l2	1012.21	0.224571	0.0681657	3.29449	0.000986003	0.0286907
lrp11	492.353	0.36411	0.110518	3.29456	0.00098575	0.0286907
eno2	1362.97	0.311146	0.0944985	3.29261	0.000992629	0.0288356
znf385c	440.448	0.332533	0.101093	3.28937	0.00100414	0.0291216
cyp2k8	93.9238	-0.596298	0.181734	-3.28115	0.00103385	0.0294611
metap2a	112.708	-0.492121	0.149858	-3.28391	0.00102377	0.0294611
si:ch211-181d7.3	1050.94	-0.346001	0.105484	-3.28012	0.00103761	0.0294611
tnni1d	407.937	-0.338529	0.103199	-3.28035	0.00103679	0.0294611
mef2cb	1172.78	-0.234122	0.0713349	-3.28201	0.00103068	0.0294611
nexn	1520.31	-0.189157	0.0576049	-3.28369	0.00102456	0.0294611
magi1a	1163.83	0.230563	0.0702994	3.27974	0.00103904	0.0294611
kcnma1a	921.149	0.252521	0.0768773	3.28472	0.00102082	0.0294611
emilin2b	250.066	0.326358	0.09951	3.27965	0.00103936	0.0294611
pou4f2	524.956	0.37331	0.113688	3.28364	0.00102474	0.0294611
barhl1b	149.283	0.55163	0.167936	3.28476	0.00102068	0.0294611
zbtb16b	138.888	0.623724	0.190032	3.28221	0.00102997	0.0294611
ftr01	55.3265	0.998527	0.304313	3.28125	0.00103348	0.0294611
si:ch211-214b16.4	151.915	2.52728	0.770596	3.27964	0.00103939	0.0294611
aebp1	686.141	-0.258208	0.0787709	-3.27796	0.00104561	0.0295077
calb2b	802.075	0.268965	0.0820551	3.27785	0.001046	0.0295077
crygm2d12	1371.9	0.302277	0.0922187	3.27783	0.00104608	0.0295077
runx1t1	1151.51	0.27272	0.0832379	3.2764	0.00105141	0.0296101
sparc	18687.2	-0.220911	0.0674351	-3.2759	0.00105326	0.0296147
CABZ01015525.1	38.8001	1.93565	0.591449	3.27273	0.00106516	0.0299012
itgb2	535.722	-0.302927	0.0926282	-3.27035	0.00107413	0.0301048
kbtbd12	433.838	-0.329619	0.100816	-3.26951	0.00107732	0.0301461
slc8a1b	271.286	0.351462	0.107593	3.26658	0.00108853	0.0303643
dscaml1	336.98	0.447821	0.137092	3.26657	0.00108859	0.0303643
nsfa	1677.19	0.300796	0.0921099	3.26562	0.00109224	0.0304178
galnt12	152.414	-0.420093	0.128699	-3.26416	0.00109789	0.030451
igf2bp1	3313.77	0.195054	0.0597597	3.26396	0.00109865	0.030451
kif19	207.475	0.472828	0.144829	3.26475	0.00109562	0.030451
ttc5	250.752	0.331914	0.101761	3.26168	0.00110753	0.0306002
apba1b	501.328	0.35871	0.109963	3.2621	0.00110591	0.0306002
eif4g3a	778.675	0.254037	0.0779255	3.26	0.00111412	0.0307216
zgc:122979	508.877	0.383252	0.117574	3.25967	0.00111543	0.0307216
grin1a	2819.36	0.301529	0.0925597	3.25767	0.0011233	0.030863
cita	630.368	0.341077	0.104706	3.25747	0.00112408	0.030863
crygm2d20	1782.99	0.303966	0.0933403	3.25654	0.00112779	0.0309162
mgp	51.524	-0.871703	0.267736	-3.25583	0.00113062	0.0309455
BX649485.4	33.9417	-0.916116	0.281422	-3.25531	0.00113269	0.0309536
cyt1l	2116.61	0.351983	0.108248	3.25164	0.00114741	0.0313072
dab1a	334.696	0.3623	0.111508	3.24908	0.00115778	0.0315409
slc6a19a.1	1319.25	0.572185	0.176226	3.24687	0.0011668	0.0317374
crlf1b	124.299	-0.455482	0.140453	-3.24295	0.00118298	0.0321275
b2ml	7502.94	-0.181292	0.0559449	-3.24055	0.00119298	0.032349
zgc:113307	317.659	-0.471837	0.145666	-3.23918	0.00119874	0.0323948
itga11a	235.677	-0.327109	0.100993	-3.23894	0.00119975	0.0323948
si:ch211-251b21.1	10565.6	0.231366	0.0714352	3.23883	0.00120022	0.0323948
nme2b.2	51700.4	-0.288336	0.0890787	-3.23687	0.00120849	0.0324331
palmdb	503.571	0.260024	0.0803352	3.23674	0.00120904	0.0324331
kiaa1549la	1079.44	0.33213	0.102602	3.23707	0.00120762	0.0324331
grm8a	205.584	0.468353	0.144683	3.2371	0.00120752	0.0324331
sncb	2139.35	0.332527	0.10277	3.23566	0.00121363	0.0325064
frem3	748.328	-0.408452	0.126316	-3.23358	0.00122249	0.0326936
mmp11a	94.4428	-0.484501	0.14988	-3.2326	0.0012267	0.0327064
pvalb4	9292.03	-0.238123	0.0736588	-3.23279	0.00122587	0.0327064
si:ch211-153f2.7	139.23	0.619583	0.191759	3.23105	0.00123335	0.032784
hcn4l	79.017	0.721722	0.223357	3.23125	0.0012325	0.032784
si:dkey-112a7.5	62.5729	-0.749397	0.232021	-3.22987	0.00123845	0.03282
pdzd3b	470.973	0.347519	0.107581	3.2303	0.0012366	0.03282
zgc:77262	1080.98	0.214106	0.0663145	3.22865	0.00124376	0.0329108
ptprz1b	986.542	0.280285	0.0868438	3.22746	0.00124894	0.0329981
slc6a9	1676.65	0.27952	0.0866248	3.22679	0.00125189	0.0330262
plcd3a	1053.76	-0.306368	0.09496	-3.22628	0.0012541	0.0330348
lamb1b	729.209	-0.312659	0.0969444	-3.22514	0.00125911	0.0331104
rai1	545.376	0.417603	0.129499	3.22477	0.00126075	0.0331104
colec12	1398.33	-0.222604	0.0690393	-3.2243	0.0012628	0.0331145
htra1a	517.195	-0.319962	0.0992805	-3.22281	0.00126942	0.0332383
foxn4	156.746	0.558696	0.17341	3.22183	0.00127376	0.0333022
cacna2d4b	330.523	0.416498	0.129342	3.22013	0.00128132	0.0334499
CU659670.1	377.981	-0.361418	0.112279	-3.21894	0.00128666	0.0334589
plekho2	567.198	-0.271139	0.0842366	-3.21878	0.00128739	0.0334589
pias1a	164.639	0.424998	0.132012	3.2194	0.00128461	0.0334589
si:dkey-206f10.1	263.538	0.572298	0.177907	3.21684	0.00129609	0.033635
tgfb2	232.136	-0.330783	0.102889	-3.21497	0.00130458	0.0336932
myot	898.78	-0.296189	0.0921252	-3.21507	0.00130413	0.0336932
zgc:65894	1823.92	0.307794	0.0957471	3.21465	0.00130603	0.0336932
kif5c	386.031	0.369657	0.114956	3.21563	0.00130157	0.0336932
cox5b2	458.532	-0.378759	0.117862	-3.21359	0.00131086	0.0337185
si:dkeyp-57f11.2	1699.36	-0.226622	0.0705119	-3.21396	0.00130917	0.0337185
rcn3	1352.75	-0.263651	0.0820622	-3.21282	0.0013144	0.0337211
pbx3b	1593.09	0.238562	0.0742553	3.21273	0.00131481	0.0337211
glud1a	2111.02	-0.164743	0.0512953	-3.21166	0.00131971	0.0337973
ptprga	219.428	0.367583	0.11449	3.2106	0.00132458	0.0338725
crygm2a	104.687	-0.824771	0.25697	-3.2096	0.0013292	0.0338873
tcea3	400.221	-0.309133	0.0963219	-3.20938	0.00133022	0.0338873
iqsec2b	785.001	0.276954	0.0862996	3.20922	0.00133096	0.0338873
cdc5l	2046.93	-0.258966	0.0807143	-3.20842	0.00133465	0.033915
msi1	544.074	0.333706	0.104018	3.20815	0.00133592	0.033915
nmt1b	224.502	-0.397831	0.124023	-3.20771	0.00133797	0.0339179
apnl	59.9639	-0.951891	0.296846	-3.20669	0.00134274	0.0339894
col8a1b	286.692	-0.582062	0.18158	-3.20555	0.00134807	0.0340752
col10a1a	25079.6	-0.329745	0.10296	-3.20265	0.00136169	0.0342996
ctsf	2420.88	0.184947	0.0577594	3.20203	0.00136464	0.0342996
si:dkey-247k7.2	2236.48	0.236739	0.0739138	3.2029	0.00136049	0.0342996
prom1b	583.548	0.363157	0.113416	3.202	0.00136478	0.0342996
eps8	331.354	0.367626	0.114932	3.19864	0.00138078	0.0346519
zgc:158291	383.42	0.386154	0.120794	3.1968	0.00138962	0.034824
rcan1a	1266.59	-0.206362	0.0645638	-3.19626	0.00139224	0.0348398
casp6l2	50.0334	-1.10162	0.344794	-3.19501	0.00139825	0.0349404
sfrp1b	183.372	-0.439723	0.137676	-3.19389	0.00140371	0.0349929
cacna1aa	1214.29	0.352699	0.110434	3.19376	0.00140435	0.0349929
xirp2b	797.615	-0.381797	0.11958	-3.19282	0.00140892	0.0350569
alox12	589.147	-0.305827	0.0958338	-3.19122	0.00141673	0.0352012
zeb2b	427.705	0.305075	0.0956307	3.19013	0.00142207	0.0352839
scn8aa	1182.75	0.364741	0.114351	3.18967	0.00142434	0.0352903
rab11bb	303.272	0.306139	0.0961521	3.1839	0.00145306	0.0359509
gpm6bb	709.998	0.278836	0.0876649	3.18071	0.00146916	0.0359935
mpp2b	408.424	0.326418	0.102568	3.18244	0.00146041	0.0359935
dlb	312.885	0.34011	0.106911	3.18126	0.00146637	0.0359935
si:ch211-269k10.2	320.391	0.366734	0.115277	3.18131	0.00146608	0.0359935
jph3	297.626	0.376388	0.118333	3.18076	0.00146889	0.0359935
cers6	202.29	0.45634	0.143429	3.18165	0.00146438	0.0359935
cep126	46.9495	0.767303	0.241198	3.18122	0.00146658	0.0359935
stk38b	198.844	-0.347965	0.109413	-3.1803	0.00147123	0.0359937
lmo1	456.221	0.322919	0.101646	3.1769	0.00148857	0.0362661
cuedc1a	222.28	0.399281	0.125656	3.17757	0.00148515	0.0362661
slc4a10b	237.454	0.5132	0.161539	3.17693	0.00148842	0.0362661
celf4	302.541	0.338036	0.106483	3.17456	0.00150065	0.0365095
mmp14a	2101.98	-0.231272	0.0728709	-3.17372	0.00150501	0.0365141
cntnap2b	375.444	0.416725	0.131292	3.17402	0.00150343	0.0365141
adam23a	990.892	0.282754	0.0891163	3.17287	0.0015094	0.0365702
olfml3b	837.16	-0.290567	0.0916173	-3.17153	0.00151639	0.0366887
c1galt1c1	690.719	-0.218598	0.0689751	-3.16923	0.00152843	0.0369291
srgap1b	386.294	0.419235	0.132307	3.16866	0.00153142	0.0369502
mhc2dab	192.304	-0.475619	0.150184	-3.1669	0.00154074	0.0370735
lypc	280.246	-0.319153	0.100795	-3.16637	0.00154354	0.0370735
pygmb	2138.6	0.245945	0.0776808	3.1661	0.00154499	0.0370735
arvcfa	262.365	0.38448	0.121423	3.16644	0.00154316	0.0370735
bcl6b	357.401	-0.322413	0.101849	-3.16558	0.00154774	0.0370886
slc13a2	3924.86	0.304124	0.0960976	3.16475	0.00155219	0.0371443
mpp2a	383.09	0.375237	0.1186	3.1639	0.00155672	0.0372021
slc8a2b	80.3864	0.707061	0.223588	3.16234	0.00156507	0.0373506
si:ch211-213a13.2	801.701	-0.318271	0.100661	-3.16182	0.00156784	0.0373658
slc25a23a	590.079	0.238588	0.0754823	3.16085	0.00157308	0.0374398
zgc:153615	604.783	0.342627	0.10842	3.16018	0.00157673	0.0374757
si:ch211-151p13.8	255.09	0.390826	0.123714	3.15912	0.00158247	0.0375612
qsox1	596.355	-0.30962	0.0980407	-3.15808	0.00158811	0.0376441
nr2f2	1596.39	0.217838	0.0689975	3.15719	0.00159299	0.0377088
fscn1b	558.741	0.278191	0.0881349	3.15643	0.00159714	0.0377558
alpi.2	2013.11	0.327293	0.103711	3.15582	0.00160047	0.0377835
cd59	776.322	-0.305609	0.0968973	-3.15394	0.0016108	0.0379252
dock3	284.209	0.55353	0.175504	3.15395	0.00161077	0.0379252
grk1a	521.897	0.334121	0.106033	3.15111	0.00162654	0.0382443
syt9a	200.959	0.436672	0.138608	3.15042	0.00163034	0.0382824
im:7145024	51.5544	-0.68036	0.216018	-3.14955	0.00163523	0.0383457
sgsm1b	338.002	0.509065	0.161661	3.14897	0.00163848	0.0383707
ccl20b	102.422	-0.527354	0.167573	-3.14701	0.00164949	0.0385769
ttbk1a	389.595	0.349208	0.110988	3.14635	0.00165319	0.038612
si:ch211-106h11.1	34.3521	0.895861	0.284957	3.14384	0.00166745	0.038893
si:dkey-203a12.3	67.3392	-0.63419	0.201875	-3.1415	0.00168087	0.039154
pla2g4f.1	193.336	-0.415252	0.132248	-3.13996	0.00168972	0.0393078
igfbp6b	189.445	-0.427161	0.136058	-3.13955	0.00169208	0.0393106
si:ch211-103n10.5	736.433	-0.725366	0.231138	-3.13824	0.00169963	0.0393565
tnni2a.2	612.602	-0.291544	0.0929291	-3.13727	0.00170529	0.0393565
tmem59l	1849.53	0.23361	0.074445	3.13802	0.00170094	0.0393565
syt13	536.902	0.325946	0.103892	3.13735	0.00170484	0.0393565
rh50	533.306	0.326138	0.103918	3.13842	0.00169861	0.0393565
svopa	84.116	0.584597	0.186374	3.13669	0.00170866	0.0393823
plppr2b	184.219	0.442502	0.141143	3.13513	0.0017178	0.0395409
and3	850.15	0.40551	0.129409	3.13355	0.00172704	0.0397015
dkk3b	317.589	-0.331577	0.105831	-3.13308	0.00172982	0.0397132
antxr1c	1214.26	-0.204856	0.0653948	-3.13261	0.00173261	0.0397254
ptn	758.141	0.246331	0.0786725	3.1311	0.00174153	0.0398282
six7	507.705	0.417765	0.133441	3.1307	0.00174392	0.0398282
si:ch211-89o9.4	63.4465	0.880665	0.281282	3.1309	0.00174274	0.0398282
lipca	519.92	-0.29317	0.0937098	-3.12849	0.00175706	0.0400761
kng1	1558.14	-0.239968	0.076721	-3.1278	0.0017612	0.0401183
xirp1	643.342	-0.264046	0.0844598	-3.12629	0.00177025	0.0402719
skor1b	102.97	0.531281	0.169986	3.12545	0.00177535	0.0403356
CABZ01066921.1	127.663	0.48644	0.155751	3.1232	0.00178898	0.0405927
prnpb	86.4014	-0.550302	0.176228	-3.12268	0.00179215	0.0406121
hunk	955.742	0.311373	0.0997371	3.12194	0.00179664	0.0406613
nxn	545.127	-0.247006	0.0791472	-3.12084	0.00180335	0.0407077
rom1a	406.383	0.365073	0.116977	3.12089	0.00180307	0.0407077
tgm1l3	752.75	-0.647369	0.207552	-3.11906	0.00181426	0.0409015
pou3f1	590.33	0.290549	0.0932191	3.11684	0.00182799	0.041158
kalrna	683.969	0.25899	0.0831516	3.11468	0.00184147	0.0414081
sox19a	587.809	0.289142	0.0928774	3.11316	0.00185098	0.0415688
si:ch73-362m14.2	117.575	0.581456	0.186844	3.11199	0.00185832	0.0416802
tub	387.788	0.411924	0.132435	3.11039	0.00186841	0.0417993
grid2	240.413	0.418132	0.134425	3.11051	0.00186761	0.0417993
cd248b	554.749	-0.307192	0.098805	-3.10907	0.00187677	0.0419328
usp54b	488.307	0.268742	0.0864544	3.10848	0.0018805	0.0419626
pax8	121.562	0.541863	0.174474	3.10569	0.00189835	0.042307
sypa	1415.09	0.282136	0.0908915	3.10409	0.00190863	0.0424822
leap2	373.005	-0.475112	0.153148	-3.10231	0.00192016	0.0426845
dpysl3	2907.67	0.233239	0.075194	3.10183	0.00192325	0.0426972
rps6ka2	63.0051	0.812855	0.262087	3.10147	0.0019256	0.0426972
htra1b	637.593	-0.307609	0.099311	-3.09744	0.00195202	0.0432283
si:dkey-65b12.6	1092.13	-0.310992	0.100463	-3.09559	0.00196423	0.0434438
nova1	513.734	0.301067	0.0972786	3.09489	0.00196885	0.043491
tfap2d	122.767	0.488142	0.157753	3.09435	0.00197247	0.0435161
pcdh15b	127.191	0.564197	0.182414	3.09294	0.00198183	0.0436676
cdyl	207.168	-0.3619	0.117099	-3.09055	0.00199785	0.0439102
CU693494.2	1248.69	0.689158	0.222988	3.09056	0.00199777	0.0439102
dctn1b	1039.57	0.346059	0.112016	3.08937	0.00200582	0.0440299
si:dkey-203a12.2	182.028	-0.45782	0.148258	-3.08801	0.00201505	0.0441771
ptgs2b	1150.17	-0.35065	0.113595	-3.08685	0.00202288	0.0442551
fstl5	1558.12	0.307716	0.0996896	3.08674	0.00202365	0.0442551
tmem45a	239.228	-0.337493	0.109359	-3.08608	0.00202811	0.0442973
stat2	760.459	-0.265101	0.0860146	-3.08205	0.00205583	0.0445929
pax2a	336.484	0.304886	0.0989282	3.08189	0.00205692	0.0445929
crb1	170.431	0.489244	0.158709	3.08264	0.00205172	0.0445929
rimbp2	201.098	0.537725	0.174393	3.0834	0.00204646	0.0445929
gpr186	177.765	0.541817	0.175787	3.08224	0.00205448	0.0445929
si:dkey-248g21.1	33.6146	1.31855	0.427828	3.08196	0.00205645	0.0445929
si:ch73-182a11.2	154.831	-0.382852	0.124258	-3.08112	0.00206225	0.0446531
PCP4L1	3012.64	0.223158	0.0724597	3.07976	0.00207171	0.0448025
si:ch211-14a17.10	579.579	-0.448023	0.145571	-3.07769	0.00208612	0.0449479
sod3a	183.369	-0.375579	0.122019	-3.07804	0.00208368	0.0449479
uck2b	662.569	-0.239987	0.0779676	-3.07803	0.00208373	0.0449479
itpkcb	1337.67	0.192614	0.0626203	3.07591	0.00209862	0.04512
pcnxl2	502.869	0.314818	0.102353	3.07582	0.00209926	0.04512
sh3bgrl	1553.01	-0.300746	0.0978309	-3.07414	0.00211108	0.0453184
zgc:113298	53.4166	-0.897736	0.292283	-3.07146	0.00213011	0.0455929
ptbp2b	818.661	0.262151	0.0853567	3.07125	0.00213168	0.0455929
igsf3	300.507	0.375435	0.122214	3.07195	0.00212663	0.0455929
csf3a	37.5697	-0.795204	0.259217	-3.06771	0.00215703	0.046079
cmtm6	647.514	-0.226754	0.0739537	-3.06616	0.00216825	0.0462622
endouc	663.792	-0.236778	0.0772422	-3.06539	0.00217385	0.0463251
crygm2d4	985.518	0.294266	0.0960312	3.06427	0.002182	0.0463298
trim9	426.976	0.362532	0.118288	3.06482	0.00217802	0.0463298
abca4b	377.26	0.391204	0.12766	3.06442	0.0021809	0.0463298
cbfa2t3	1013.59	0.249013	0.081297	3.063	0.0021913	0.046471
opn1sw2	3326.64	0.32772	0.107078	3.06056	0.00220926	0.0467952
flncb	2009.21	-0.214799	0.0702446	-3.05787	0.00222913	0.0470483
celsr1b	227.516	0.394529	0.12903	3.05765	0.00223079	0.0470483
uckl1a	93.2213	0.548025	0.179207	3.05805	0.00222782	0.0470483
si:ch1073-464p5.5	147.076	0.706962	0.231223	3.05749	0.00223195	0.0470483
CU639469.1	1651.26	0.218589	0.0715231	3.0562	0.00224161	0.0470818
CABZ01083442.1	671.714	0.285972	0.093552	3.05683	0.00223695	0.0470818
gria2b	1109.32	0.298251	0.097582	3.05642	0.00224	0.0470818
aqp3a	7265.2	-0.189158	0.0619427	-3.05376	0.00225992	0.0474095
hmcn1	424.987	-0.331134	0.108484	-3.05238	0.00227031	0.047542
capn3a	2716.73	0.296846	0.0972562	3.05221	0.00227166	0.047542
si:dkey-201c13.2	154.836	0.474965	0.155664	3.05122	0.00227912	0.0476412
abcc12	753.22	0.294627	0.0966615	3.04803	0.00230348	0.0480295
si:dkey-27p18.5	319.837	0.378803	0.124291	3.04771	0.00230592	0.0480295
slc17a6a	277.229	0.403745	0.132445	3.04839	0.00230075	0.0480295
irx1b	91.2153	0.545128	0.178921	3.04676	0.00231325	0.048125
upk3b	224.392	-0.456904	0.150006	-3.04592	0.00231973	0.0481721
crtap	880.46	-0.217976	0.0715671	-3.04575	0.00232102	0.0481721
ankrd1b	729.131	0.361377	0.118676	3.04506	0.00232635	0.0482256
abcf2b	482.872	-0.29167	0.0957962	-3.04469	0.0023292	0.0482277
slc8a4a	267.378	0.423244	0.139035	3.04415	0.00233337	0.0482569
cldni	3798.08	0.192169	0.0632327	3.03908	0.002373	0.0490186
trim63a	1027.55	-0.405064	0.133314	-3.03843	0.00237814	0.0490351
CT009487.2	43.1266	1.53349	0.504725	3.03827	0.00237939	0.0490351
gnb1a	4565.88	0.162871	0.0536368	3.03655	0.00239302	0.0492579
usp28	945.396	-0.314521	0.103594	-3.03609	0.00239667	0.0492752
sstr2a	116.355	-0.509193	0.16775	-3.03542	0.00240198	0.0493264
enc3	733.69	0.227803	0.0750964	3.03348	0.00241754	0.0494936
ank2b	3537.9	0.230681	0.0760504	3.03326	0.00241927	0.0494936
neurod6b	297.983	0.369496	0.121826	3.03299	0.00242142	0.0494936
tbr1b	191.262	0.430574	0.141921	3.03391	0.00241407	0.0494936
acsbg1	511.493	-0.293607	0.0968237	-3.03239	0.00242626	0.0494941
lrit1b	618.027	0.593982	0.195886	3.03229	0.0024271	0.0494941
soul3	474.626	0.296027	0.0976518	3.03146	0.00243377	0.0495726
CR933791.2	35.3555	-1.00217	0.330686	-3.03058	0.00244081	0.0496582
si:dkey-239h2.3	374.985	-0.388704	0.128299	-3.02967	0.00244822	0.0497512
cntn1b	562.85	0.313043	0.103362	3.0286	0.00245693	0.0498704
cyp2ad3	1941.96	0.188233	0.06216	3.02821	0.0024601	0.0498768

## Sheet: Table S2
Table S2. GSEA of Control (0% EtOH), Normal Diet vs EAE (1% EtOH), Normal Diet (13 dpf)
GO Term	Description	P-value	FDR q-value	Enrichment	N	B	n	b	Genes
GO:0098609	cell-cell adhesion	1.75e-08	0.000143	3.92	13779	138	586	23	[nlgn3b - neuroligin 3b, arvcfa - armadillo repeat gene deleted in velocardiofacial syndrome a, celsr3 - cadherin, egf lag seven-pass g-type receptor 3, prnpb - prion protein b, clstn3 - calsyntenin 3, ctnnd2a - catenin (cadherin-associated protein), delta 2a, pcdh17 - protocadherin 17, pcdh19 - protocadherin 19, pcdh1a - protocadherin 1a, nexn - nexilin (f actin binding protein), dscamb - down s…
GO:0097485	neuron projection guidance	2.23e-08	9.13e-05	3.74	13779	151	586	24	[dpysl3 - dihydropyrimidinase-like 3, adcy8 - adenylate cyclase 8 (brain), slit1b - slit homolog 1b (drosophila), fzd3a - frizzled homolog 3a, kif5aa - kinesin family member 5a, a, robo2 - roundabout homolog 2, nexn - nexilin (f actin binding protein), ncam1b - neural cell adhesion molecule 1b, dscamb - down syndrome cell adhesion molecule b, robo3 - roundabout homolog 3, tenm3 - teneurin transme…
GO:0048731	system development	2.59e-08	7.09e-05	2.48	13779	418	586	44	[sox19a - sry-box containing gene 19a, prnpb - prion protein b, pax2a - paired box gene 2a, myhz2 - myosin, heavy polypeptide 2, fast muscle specific, olfm1a - olfactomedin 1a, foxn4 - forkhead box n4, insm1a - insulinoma-associated 1a, mdkb - midkine-related growth factor b, pax8 - paired box gene 8, dscamb - down syndrome cell adhesion molecule b, kidins220b - kinase d-interacting substrate of …
GO:0006836	neurotransmitter transport	4.71e-08	9.65e-05	5.99	13779	55	586	14	[syn2b - synapsin iib, syn2a - synapsin iia, slc32a1 - solute carrier family 32 (gaba vesicular transporter), member 1, slc6a1a - solute carrier family 6 (neurotransmitter transporter, gaba), member 1a, syt1a - synaptotagmin ia, syn1 - synapsin i, slc6a9 - solute carrier family 6 (neurotransmitter transporter, glycine), member 9, slc17a6a - solute carrier family 17 (sodium-dependent inorganic pho…
GO:0099177	regulation of trans-synaptic signaling	4.76e-08	7.81e-05	4.87	13779	82	586	17	[nlgn3b - neuroligin 3b, clstn3 - calsyntenin 3, rims2a - regulating synaptic membrane exocytosis 2a, si:ch211-251b21.1 - si:ch211-251b21.1, grin2ab - glutamate receptor, ionotropic, n-methyl d-aspartate 2a, b, slc6a9 - solute carrier family 6 (neurotransmitter transporter, glycine), member 9, sypa - synaptophysin a, rims1a - regulating synaptic membrane exocytosis 1a, cacng3b - calcium channel, …
GO:0050804	modulation of chemical synaptic transmission	4.76e-08	6.51e-05	4.87	13779	82	586	17	[nlgn3b - neuroligin 3b, clstn3 - calsyntenin 3, rims2a - regulating synaptic membrane exocytosis 2a, si:ch211-251b21.1 - si:ch211-251b21.1, grin2ab - glutamate receptor, ionotropic, n-methyl d-aspartate 2a, b, slc6a9 - solute carrier family 6 (neurotransmitter transporter, glycine), member 9, sypa - synaptophysin a, rims1a - regulating synaptic membrane exocytosis 1a, cacng3b - calcium channel, …
GO:0007411	axon guidance	8.67e-08	0.000102	3.61	13779	150	586	23	[dpysl3 - dihydropyrimidinase-like 3, adcy8 - adenylate cyclase 8 (brain), slit1b - slit homolog 1b (drosophila), fzd3a - frizzled homolog 3a, kif5aa - kinesin family member 5a, a, robo2 - roundabout homolog 2, nexn - nexilin (f actin binding protein), ncam1b - neural cell adhesion molecule 1b, robo3 - roundabout homolog 3, tenm3 - teneurin transmembrane protein 3, dscamb - down syndrome cell adh…
GO:0006811	ion transport	8.87e-08	9.09e-05	2.09	13779	640	586	57	[atp2b3a - atpase, ca++ transporting, plasma membrane 3a, gabra6a - gamma-aminobutyric acid (gaba) a receptor, alpha 6a, cngb1a - cyclic nucleotide gated channel beta 1a, atp2b2 - atpase, ca++ transporting, plasma membrane 2, slc8a4a - solute carrier family 8 (sodium/calcium exchanger), member 4a, ano1 - anoctamin 1, calcium activated chloride channel, zgc:172271 - zgc:172271, grin1a - glutamate …
GO:0098742	cell-cell adhesion via plasma-membrane adhesion molecules	1.61e-07	0.000147	4.28	13779	99	586	18	[arvcfa - armadillo repeat gene deleted in velocardiofacial syndrome a, celsr3 - cadherin, egf lag seven-pass g-type receptor 3, prnpb - prion protein b, clstn3 - calsyntenin 3, pcdh17 - protocadherin 17, pcdh19 - protocadherin 19, pcdh1a - protocadherin 1a, nexn - nexilin (f actin binding protein), robo3 - roundabout homolog 3, tenm3 - teneurin transmembrane protein 3, dscamb - down syndrome cel…
GO:0099003	vesicle-mediated transport in synapse	2.9e-07	0.000238	5.66	13779	54	586	13	[amph - amphiphysin, nlgn3b - neuroligin 3b, rims2a - regulating synaptic membrane exocytosis 2a, kif5aa - kinesin family member 5a, a, syt1a - synaptotagmin ia, rims1a - regulating synaptic membrane exocytosis 1a, dnm1b - dynamin 1b, snap91 - synaptosomal-associated protein 91, kif5c - kinesin family member 5c, dnm1a - dynamin 1a, nlgn2a - neuroligin 2a, synj1 - synaptojanin 1, cadpsb - ca2+-dep…
GO:0007601	visual perception	2.95e-07	0.00022	5.23	13779	63	586	14	[nyx - nyctalopin, cryaa - crystallin, alpha a, cngb1a - cyclic nucleotide gated channel beta 1a, rom1a - retinal outer segment membrane protein 1a, pcdh19 - protocadherin 19, crybb2 - crystallin, beta b2, opn1sw2 - opsin 1 (cone pigments), short-wave-sensitive 2, prph2a - peripherin 2a (retinal degeneration, slow), prph2b - peripherin 2b (retinal degeneration, slow), tenm3 - teneurin transmembra…
GO:0022610	biological adhesion	2.96e-07	0.000202	2.66	13779	292	586	33	[nlgn3b - neuroligin 3b, arvcfa - armadillo repeat gene deleted in velocardiofacial syndrome a, prnpb - prion protein b, clstn3 - calsyntenin 3, ctnnd2a - catenin (cadherin-associated protein), delta 2a, thbs4b - thrombospondin 4b, pcdh1a - protocadherin 1a, thbs3a - thrombospondin 3a, nrxn1a - neurexin 1a, nexn - nexilin (f actin binding protein), dscamb - down syndrome cell adhesion molecule b,…
GO:0007155	cell adhesion	2.96e-07	0.000187	2.66	13779	292	586	33	[nlgn3b - neuroligin 3b, arvcfa - armadillo repeat gene deleted in velocardiofacial syndrome a, prnpb - prion protein b, clstn3 - calsyntenin 3, ctnnd2a - catenin (cadherin-associated protein), delta 2a, thbs4b - thrombospondin 4b, pcdh1a - protocadherin 1a, thbs3a - thrombospondin 3a, nrxn1a - neurexin 1a, nexn - nexilin (f actin binding protein), dscamb - down syndrome cell adhesion molecule b,…
GO:0050953	sensory perception of light stimulus	3.63e-07	0.000213	5.14	13779	64	586	14	[nyx - nyctalopin, cryaa - crystallin, alpha a, cngb1a - cyclic nucleotide gated channel beta 1a, rom1a - retinal outer segment membrane protein 1a, pcdh19 - protocadherin 19, crybb2 - crystallin, beta b2, opn1sw2 - opsin 1 (cone pigments), short-wave-sensitive 2, prph2a - peripherin 2a (retinal degeneration, slow), prph2b - peripherin 2b (retinal degeneration, slow), tenm3 - teneurin transmembra…
GO:0032502	developmental process	1.07e-06	0.000583	1.38	13779	2956	586	174	[ulk2 - unc-51-like kinase 2 (c. elegans), sox19a - sry-box containing gene 19a, dmbx1a - diencephalon/mesencephalon homeobox 1a, pax2a - paired box gene 2a, meis2b - myeloid ecotropic viral integration site 2b, nr2f2 - nuclear receptor subfamily 2, group f, member 2, olfm1a - olfactomedin 1a, insm1a - insulinoma-associated 1a, slc8a4a - solute carrier family 8 (sodium/calcium exchanger), member …
GO:0007156	homophilic cell adhesion via plasma membrane adhesion molecules	1.46e-06	0.000747	4.09	13779	92	586	16	[celsr3 - cadherin, egf lag seven-pass g-type receptor 3, prnpb - prion protein b, clstn3 - calsyntenin 3, pcdh17 - protocadherin 17, pcdh19 - protocadherin 19, pcdh1a - protocadherin 1a, nexn - nexilin (f actin binding protein), tenm3 - teneurin transmembrane protein 3, dscamb - down syndrome cell adhesion molecule b, robo3 - roundabout homolog 3, pcdh10b - protocadherin 10b, pcdh15b - protocadh…
GO:0007399	nervous system development	3.11e-06	0.0015	3.15	13779	157	586	21	[sox19a - sry-box containing gene 19a, pax2a - paired box gene 2a, olfm1a - olfactomedin 1a, cntn2 - contactin 2, foxn4 - forkhead box n4, insm1a - insulinoma-associated 1a, mdkb - midkine-related growth factor b, dscamb - down syndrome cell adhesion molecule b, insm1b - insulinoma-associated 1b, barhl1b - barh-like 1b, dscama - down syndrome cell adhesion molecule a, pou3f1 - pou class 3 homeobo…
GO:0045214	sarcomere organization	3.73e-06	0.0017	6.03	13779	39	586	10	[mybpc1 - myosin binding protein c, slow type, cbfb - core-binding factor, beta subunit, mybpc2a - myosin binding protein c, fast type a, mybpc2b - myosin binding protein c, fast type b, flncb - filamin c, gamma b (actin binding protein 280), obsl1b - obscurin-like 1b, klhl41b - kelch-like 41b (drosophila), obsl1a - obscurin-like 1a, capn3a - calpain 3a, (p94), cav3 - caveolin 3]
GO:0048856	anatomical structure development	5.02e-06	0.00217	1.43	13779	2197	586	134	[ulk2 - unc-51-like kinase 2 (c. elegans), dmbx1a - diencephalon/mesencephalon homeobox 1a, sox19a - sry-box containing gene 19a, pax2a - paired box gene 2a, meis2b - myeloid ecotropic viral integration site 2b, nr2f2 - nuclear receptor subfamily 2, group f, member 2, olfm1a - olfactomedin 1a, insm1a - insulinoma-associated 1a, slc8a4a - solute carrier family 8 (sodium/calcium exchanger), member …
GO:0048869	cellular developmental process	5.67e-06	0.00232	1.59	13779	1314	586	89	[sox19a - sry-box containing gene 19a, ulk2 - unc-51-like kinase 2 (c. elegans), pax2a - paired box gene 2a, olfm1a - olfactomedin 1a, myhz2 - myosin, heavy polypeptide 2, fast muscle specific, nr2f2 - nuclear receptor subfamily 2, group f, member 2, es1 - es1 protein, atp2b2 - atpase, ca++ transporting, plasma membrane 2, insm1a - insulinoma-associated 1a, aqp3a - aquaporin 3a, sox11a - sry-box …
GO:0099643	signal release from synapse	6.6e-06	0.00258	6.41	13779	33	586	9	[syn2b - synapsin iib, syn2a - synapsin iia, rims1a - regulating synaptic membrane exocytosis 1a, rims2a - regulating synaptic membrane exocytosis 2a, ppfia3 - protein tyrosine phosphatase, receptor type, f polypeptide (ptprf), interacting protein (liprin), alpha 3, syt1a - synaptotagmin ia, cadpsb - ca2+-dependent activator protein for secretion b, slc6a9 - solute carrier family 6 (neurotransmit…
GO:0007269	neurotransmitter secretion	7.66e-06	0.00286	10.85	13779	13	586	6	[syn2a - synapsin iia, syn2b - synapsin iib, ppfia3 - protein tyrosine phosphatase, receptor type, f polypeptide (ptprf), interacting protein (liprin), alpha 3, syt1a - synaptotagmin ia, syn1 - synapsin i, slc6a9 - solute carrier family 6 (neurotransmitter transporter, glycine), member 9]
GO:0006810	transport	1.09e-05	0.0039	1.48	13779	1766	586	111	[syt9a - synaptotagmin ixa, slc8a4a - solute carrier family 8 (sodium/calcium exchanger), member 4a, ano1 - anoctamin 1, calcium activated chloride channel, zgc:172271 - zgc:172271, grin1a - glutamate receptor, ionotropic, n-methyl d-aspartate 1a, kcnma1a - potassium large conductance calcium-activated channel, subfamily m, alpha member 1a, abcc12 - atp-binding cassette, sub-family c (cftr/mrp), …
GO:0051234	establishment of localization	2.15e-05	0.00734	1.46	13779	1793	586	111	[syt9a - synaptotagmin ixa, slc8a4a - solute carrier family 8 (sodium/calcium exchanger), member 4a, ano1 - anoctamin 1, calcium activated chloride channel, zgc:172271 - zgc:172271, grin1a - glutamate receptor, ionotropic, n-methyl d-aspartate 1a, kcnma1a - potassium large conductance calcium-activated channel, subfamily m, alpha member 1a, abcc12 - atp-binding cassette, sub-family c (cftr/mrp), …
GO:0050806	positive regulation of synaptic transmission	2.37e-05	0.00777	7.48	13779	22	586	7	[rims1a - regulating synaptic membrane exocytosis 1a, clstn3 - calsyntenin 3, cacng3b - calcium channel, voltage-dependent, gamma subunit 3b, rims2a - regulating synaptic membrane exocytosis 2a, clstn1 - calsyntenin 1, grin2ab - glutamate receptor, ionotropic, n-methyl d-aspartate 2a, b, shank2 - sh3 and multiple ankyrin repeat domains 2]
GO:0006812	cation transport	2.82e-05	0.00889	2.13	13779	376	586	34	[atp2b3a - atpase, ca++ transporting, plasma membrane 3a, cngb1a - cyclic nucleotide gated channel beta 1a, atp2b2 - atpase, ca++ transporting, plasma membrane 2, slc8a4a - solute carrier family 8 (sodium/calcium exchanger), member 4a, kcnn1a - potassium intermediate/small conductance calcium-activated channel, subfamily n, member 1a, slc13a2 - solute carrier family 13 (sodium-dependent dicarboxy…
GO:0048747	muscle fiber development	4.02e-05	0.0122	3.97	13779	71	586	12	[mybpc1 - myosin binding protein c, slow type, lgals2a - lectin, galactoside-binding, soluble, 2a, col6a2 - collagen, type vi, alpha 2, myhz2 - myosin, heavy polypeptide 2, fast muscle specific, mybpc2a - myosin binding protein c, fast type a, mybpc2b - myosin binding protein c, fast type b, obsl1b - obscurin-like 1b, klhl41b - kelch-like 41b (drosophila), obsl1a - obscurin-like 1a, nexn - nexili…
GO:0048739	cardiac muscle fiber development	4.78e-05	0.0135	8.3	13779	17	586	6	[mybpc1 - myosin binding protein c, slow type, mybpc2b - myosin binding protein c, fast type b, mybpc2a - myosin binding protein c, fast type a, obsl1b - obscurin-like 1b, obsl1a - obscurin-like 1a, nexn - nexilin (f actin binding protein)]
GO:0032963	collagen metabolic process	4.78e-05	0.014	8.3	13779	17	586	6	[mmp11a - matrix metallopeptidase 11a, mmp2 - matrix metalloproteinase 2, mmp14b - matrix metalloproteinase 14b (membrane-inserted), plod2 - procollagen-lysine, 2-oxoglutarate 5-dioxygenase 2, mmp13b - matrix metalloproteinase 13b, mmp14a - matrix metalloproteinase 14a (membrane-inserted)]
GO:0048468	cell development	4.99e-05	0.0136	2	13779	436	586	37	[mybpc1 - myosin binding protein c, slow type, pax2a - paired box gene 2a, myhz2 - myosin, heavy polypeptide 2, fast muscle specific, insm1a - insulinoma-associated 1a, sox11a - sry-box containing gene 11a, nsfa - n-ethylmaleimide-sensitive factor a, mstnb - myostatin b, nexn - nexilin (f actin binding protein), tenm3 - teneurin transmembrane protein 3, map2 - microtubule-associated protein 2, ki…
GO:0030198	extracellular matrix organization	5.83e-05	0.0154	3.39	13779	97	586	14	[mmp11a - matrix metallopeptidase 11a, mmp14b - matrix metalloproteinase 14b (membrane-inserted), loxl3a - lysyl oxidase-like 3a, col8a1b - collagen, type viii, alpha 1b, si:dkey-32e6.6 - si:dkey-32e6.6, mmp14a - matrix metalloproteinase 14a (membrane-inserted), hmcn1 - hemicentin 1, kirrel3l - kin of irre like 3 like, lum - lumican, ecm2 - extracellular matrix protein 2, female organ and adipocy…
GO:0001505	regulation of neurotransmitter levels	6.14e-05	0.0157	3.81	13779	74	586	12	[dagla - diacylglycerol lipase, alpha, syn2a - synapsin iia, rims1a - regulating synaptic membrane exocytosis 1a, syn2b - synapsin iib, rims2a - regulating synaptic membrane exocytosis 2a, gad2 - glutamate decarboxylase 2, ppfia3 - protein tyrosine phosphatase, receptor type, f polypeptide (ptprf), interacting protein (liprin), alpha 3, gad1b - glutamate decarboxylase 1b, syt1a - synaptotagmin ia…
GO:0023061	signal release	9.61e-05	0.0239	4.7	13779	45	586	9	[syn2b - synapsin iib, syn2a - synapsin iia, rims1a - regulating synaptic membrane exocytosis 1a, rims2a - regulating synaptic membrane exocytosis 2a, ppfia3 - protein tyrosine phosphatase, receptor type, f polypeptide (ptprf), interacting protein (liprin), alpha 3, syt1a - synaptotagmin ia, cadpsb - ca2+-dependent activator protein for secretion b, slc6a9 - solute carrier family 6 (neurotransmit…
GO:0001754	eye photoreceptor cell differentiation	9.73e-05	0.0235	7.43	13779	19	586	6	[dctn1b - dynactin 1b, six7 - sine oculis homeobox homolog 7, insm1a - insulinoma-associated 1a, rx1 - retinal homeobox gene 1, pcdh17 - protocadherin 17, apc - adenomatosis polyposis coli]
GO:0048167	regulation of synaptic plasticity	0.000102	0.024	6.1	13779	27	586	7	[rims1a - regulating synaptic membrane exocytosis 1a, rims2a - regulating synaptic membrane exocytosis 2a, calb2b - calbindin 2b, sypb - synaptophysin b, grin2ab - glutamate receptor, ionotropic, n-methyl d-aspartate 2a, b, shank2 - sh3 and multiple ankyrin repeat domains 2, sypa - synaptophysin a]
GO:0043062	extracellular structure organization	0.000126	0.0287	3.17	13779	104	586	14	[mmp11a - matrix metallopeptidase 11a, mmp14b - matrix metalloproteinase 14b (membrane-inserted), loxl3a - lysyl oxidase-like 3a, col8a1b - collagen, type viii, alpha 1b, si:dkey-32e6.6 - si:dkey-32e6.6, mmp14a - matrix metalloproteinase 14a (membrane-inserted), hmcn1 - hemicentin 1, kirrel3l - kin of irre like 3 like, lum - lumican, ecm2 - extracellular matrix protein 2, female organ and adipocy…
GO:0006936	muscle contraction	0.000148	0.0327	4.05	13779	58	586	10	[stac3 - sh3 and cysteine rich domain 3, mybpc1 - myosin binding protein c, slow type, tnni2a.3 - troponin i, skeletal, fast 2a, tandem duplicate 3, tnni2a.1 - troponin i, skeletal, fast 2a, tandem duplicate 1, mybpc2a - myosin binding protein c, fast type a, mybpc2b - myosin binding protein c, fast type b, obsl1b - obscurin-like 1b, tnni1d - troponin i, skeletal, slow d, tnni2a.2 - troponin i, s…
GO:0055001	muscle cell development	0.000155	0.0334	3.11	13779	106	586	14	[col6a2 - collagen, type vi, alpha 2, mybpc1 - myosin binding protein c, slow type, myhz2 - myosin, heavy polypeptide 2, fast muscle specific, obsl1b - obscurin-like 1b, klhl41b - kelch-like 41b (drosophila), nexn - nexilin (f actin binding protein), lgals2a - lectin, galactoside-binding, soluble, 2a, mybpc2a - myosin binding protein c, fast type a, mybpc2b - myosin binding protein c, fast type b…
GO:0006814	sodium ion transport	0.000165	0.0348	3.7	13779	70	586	11	[hcn4l - hyperpolarization activated cyclic nucleotide-gated potassium channel 4l, scn8aa - sodium channel, voltage-gated, type viii, alpha a, atp1a3a - atpase, na+/k+ transporting, alpha 3a polypeptide, atp1b2a - atpase, na+/k+ transporting, beta 2a polypeptide, scn4ab - sodium channel, voltage-gated, type iv, alpha, b, slc5a1 - solute carrier family 5 (sodium/glucose cotransporter), member 1, s…
GO:0046530	photoreceptor cell differentiation	0.000181	0.0371	6.72	13779	21	586	6	[dctn1b - dynactin 1b, six7 - sine oculis homeobox homolog 7, insm1a - insulinoma-associated 1a, rx1 - retinal homeobox gene 1, pcdh17 - protocadherin 17, apc - adenomatosis polyposis coli]
GO:0019882	antigen processing and presentation	0.000199	0.0398	8.4	13779	14	586	5	[b2m - beta-2-microglobulin, mhc2dab - major histocompatibility complex class ii dab gene, cd74a - cd74 molecule, major histocompatibility complex, class ii invariant chain a, b2ml - beta-2-microglobulin, like, si:busm1-266f07.2 - si:busm1-266f07.2]
GO:0055002	striated muscle cell development	0.000205	0.0401	3.18	13779	96	586	13	[col6a2 - collagen, type vi, alpha 2, mybpc1 - myosin binding protein c, slow type, myhz2 - myosin, heavy polypeptide 2, fast muscle specific, obsl1b - obscurin-like 1b, klhl41b - kelch-like 41b (drosophila), nexn - nexilin (f actin binding protein), lgals2a - lectin, galactoside-binding, soluble, 2a, mybpc2b - myosin binding protein c, fast type b, mybpc2a - myosin binding protein c, fast type a…
GO:0031032	actomyosin structure organization	0.000205	0.0391	3.18	13779	96	586	13	[mybpc1 - myosin binding protein c, slow type, flncb - filamin c, gamma b (actin binding protein 280), obsl1b - obscurin-like 1b, klhl41b - kelch-like 41b (drosophila), mef2aa - myocyte enhancer factor 2aa, cbfb - core-binding factor, beta subunit, epb41a - erythrocyte membrane protein band 4.1a (elliptocytosis 1, rh-linked), mybpc2b - myosin binding protein c, fast type b, mybpc2a - myosin bindi…
GO:0032990	cell part morphogenesis	0.000206	0.0383	2.89	13779	122	586	15	[ulk2 - unc-51-like kinase 2 (c. elegans), col6a2 - collagen, type vi, alpha 2, dpysl3 - dihydropyrimidinase-like 3, olfm1a - olfactomedin 1a, cntn2 - contactin 2, es1 - es1 protein, nsfa - n-ethylmaleimide-sensitive factor a, robo2 - roundabout homolog 2, dagla - diacylglycerol lipase, alpha, elavl4 - elav (embryonic lethal, abnormal vision, drosophila)-like 4 (hu antigen d), clstn1 - calsynteni…
GO:0051179	localization	0.000207	0.0378	1.38	13779	1914	586	112	[syt9a - synaptotagmin ixa, slc8a4a - solute carrier family 8 (sodium/calcium exchanger), member 4a, ano1 - anoctamin 1, calcium activated chloride channel, zgc:172271 - zgc:172271, grin1a - glutamate receptor, ionotropic, n-methyl d-aspartate 1a, kcnma1a - potassium large conductance calcium-activated channel, subfamily m, alpha member 1a, abcc12 - atp-binding cassette, sub-family c (cftr/mrp), …
GO:0007600	sensory perception	0.000214	0.0382	2.77	13779	136	586	16	[nyx - nyctalopin, cryaa - crystallin, alpha a, cngb1a - cyclic nucleotide gated channel beta 1a, rom1a - retinal outer segment membrane protein 1a, pcdh19 - protocadherin 19, robo2 - roundabout homolog 2, crybb2 - crystallin, beta b2, opn1sw2 - opsin 1 (cone pigments), short-wave-sensitive 2, prph2a - peripherin 2a (retinal degeneration, slow), prph2b - peripherin 2b (retinal degeneration, slow)…
GO:0006928	movement of cell or subcellular component	0.000222	0.0388	1.73	13779	610	586	45	[ackr4a - atypical chemokine receptor 4a, kifc3 - kinesin family member c3, insm1a - insulinoma-associated 1a, slit1b - slit homolog 1b (drosophila), robo2 - roundabout homolog 2, nexn - nexilin (f actin binding protein), dscamb - down syndrome cell adhesion molecule b, tenm3 - teneurin transmembrane protein 3, itgb2 - integrin, beta 2, robo3 - roundabout homolog 3, ctnnd2b - catenin (cadherin-as…
GO:0003012	muscle system process	0.000228	0.0389	3.85	13779	61	586	10	[stac3 - sh3 and cysteine rich domain 3, mybpc1 - myosin binding protein c, slow type, tnni2a.3 - troponin i, skeletal, fast 2a, tandem duplicate 3, tnni2a.1 - troponin i, skeletal, fast 2a, tandem duplicate 1, mybpc2a - myosin binding protein c, fast type a, mybpc2b - myosin binding protein c, fast type b, obsl1b - obscurin-like 1b, tnni1d - troponin i, skeletal, slow d, tnni2a.2 - troponin i, s…
GO:0007409	axonogenesis	0.000241	0.0402	3.32	13779	85	586	12	[dagla - diacylglycerol lipase, alpha, col6a2 - collagen, type vi, alpha 2, dpysl3 - dihydropyrimidinase-like 3, cntn2 - contactin 2, olfm1a - olfactomedin 1a, elavl4 - elav (embryonic lethal, abnormal vision, drosophila)-like 4 (hu antigen d), nsfa - n-ethylmaleimide-sensitive factor a, clstn1 - calsyntenin 1, robo2 - roundabout homolog 2, srrm4 - serine/arginine repetitive matrix 4, fam57ba - f…
GO:0030574	collagen catabolic process	0.000288	0.0472	7.84	13779	15	586	5	[mmp11a - matrix metallopeptidase 11a, mmp2 - matrix metalloproteinase 2, mmp14b - matrix metalloproteinase 14b (membrane-inserted), mmp13b - matrix metalloproteinase 13b, mmp14a - matrix metalloproteinase 14a (membrane-inserted)]
GO:0016199	axon midline choice point recognition	0.000296	0.0477	17.64	13779	4	586	3	[adcy8 - adenylate cyclase 8 (brain), robo2 - roundabout homolog 2, robo3 - roundabout homolog 3]
GO:0070593	dendrite self-avoidance	0.000344	0.0542	10.45	13779	9	586	4	[dscama - down syndrome cell adhesion molecule a, nexn - nexilin (f actin binding protein), robo3 - roundabout homolog 3, dscamb - down syndrome cell adhesion molecule b]
GO:0003008	system process	0.000367	0.0567	1.88	13779	412	586	33	[stac3 - sh3 and cysteine rich domain 3, mybpc1 - myosin binding protein c, slow type, gabra6a - gamma-aminobutyric acid (gaba) a receptor, alpha 6a, cngb1a - cyclic nucleotide gated channel beta 1a, rom1a - retinal outer segment membrane protein 1a, slc8a4a - solute carrier family 8 (sodium/calcium exchanger), member 4a, tnni1d - troponin i, skeletal, slow d, robo2 - roundabout homolog 2, opn1sw…
GO:0032989	cellular component morphogenesis	0.00039	0.0592	2.33	13779	202	586	20	[coch - coagulation factor c homolog, cochlin (limulus polyphemus), ulk2 - unc-51-like kinase 2 (c. elegans), col6a2 - collagen, type vi, alpha 2, dpysl3 - dihydropyrimidinase-like 3, olfm1a - olfactomedin 1a, cntn2 - contactin 2, es1 - es1 protein, nsfa - n-ethylmaleimide-sensitive factor a, robo2 - roundabout homolog 2, col6a3 - collagen, type vi, alpha 3, dagla - diacylglycerol lipase, alpha, …
GO:0140238	presynaptic endocytosis	0.000403	0.06	5.88	13779	24	586	6	[amph - amphiphysin, nlgn3b - neuroligin 3b, snap91 - synaptosomal-associated protein 91, nlgn2a - neuroligin 2a, syt1a - synaptotagmin ia, synj1 - synaptojanin 1]
GO:0048488	synaptic vesicle endocytosis	0.000403	0.0589	5.88	13779	24	586	6	[amph - amphiphysin, nlgn3b - neuroligin 3b, snap91 - synaptosomal-associated protein 91, nlgn2a - neuroligin 2a, syt1a - synaptotagmin ia, synj1 - synaptojanin 1]
GO:0023052	signaling	0.000433	0.0623	2.51	13779	159	586	17	[gabra6a - gamma-aminobutyric acid (gaba) a receptor, alpha 6a, si:ch211-251b21.1 - si:ch211-251b21.1, slc17a6a - solute carrier family 17 (sodium-dependent inorganic phosphate cotransporter), member 6a, dagla - diacylglycerol lipase, alpha, nrxn2a - neurexin 2a, cacng3b - calcium channel, voltage-dependent, gamma subunit 3b, gabrd - gamma-aminobutyric acid (gaba) a receptor, delta, sdcbp - synde…
GO:0055013	cardiac muscle cell development	0.000479	0.0677	4.84	13779	34	586	7	[mybpc1 - myosin binding protein c, slow type, mybpc2a - myosin binding protein c, fast type a, mybpc2b - myosin binding protein c, fast type b, obsl1b - obscurin-like 1b, mef2cb - myocyte enhancer factor 2cb, obsl1a - obscurin-like 1a, nexn - nexilin (f actin binding protein)]
GO:0120039	plasma membrane bounded cell projection morphogenesis	0.00048	0.0667	2.79	13779	118	586	14	[ulk2 - unc-51-like kinase 2 (c. elegans), col6a2 - collagen, type vi, alpha 2, dpysl3 - dihydropyrimidinase-like 3, olfm1a - olfactomedin 1a, cntn2 - contactin 2, nsfa - n-ethylmaleimide-sensitive factor a, robo2 - roundabout homolog 2, dagla - diacylglycerol lipase, alpha, elavl4 - elav (embryonic lethal, abnormal vision, drosophila)-like 4 (hu antigen d), clstn1 - calsyntenin 1, srrm4 - serine…
GO:0048858	cell projection morphogenesis	0.00048	0.0655	2.79	13779	118	586	14	[ulk2 - unc-51-like kinase 2 (c. elegans), col6a2 - collagen, type vi, alpha 2, dpysl3 - dihydropyrimidinase-like 3, olfm1a - olfactomedin 1a, cntn2 - contactin 2, nsfa - n-ethylmaleimide-sensitive factor a, robo2 - roundabout homolog 2, dagla - diacylglycerol lipase, alpha, elavl4 - elav (embryonic lethal, abnormal vision, drosophila)-like 4 (hu antigen d), clstn1 - calsyntenin 1, srrm4 - serine…
GO:0048812	neuron projection morphogenesis	0.00048	0.0645	2.79	13779	118	586	14	[ulk2 - unc-51-like kinase 2 (c. elegans), col6a2 - collagen, type vi, alpha 2, dpysl3 - dihydropyrimidinase-like 3, olfm1a - olfactomedin 1a, cntn2 - contactin 2, nsfa - n-ethylmaleimide-sensitive factor a, robo2 - roundabout homolog 2, dagla - diacylglycerol lipase, alpha, elavl4 - elav (embryonic lethal, abnormal vision, drosophila)-like 4 (hu antigen d), clstn1 - calsyntenin 1, srrm4 - serine…
GO:0031175	neuron projection development	0.000506	0.067	3.07	13779	92	586	12	[ulk2 - unc-51-like kinase 2 (c. elegans), gpm6aa - glycoprotein m6aa, cntn2 - contactin 2, nsfa - n-ethylmaleimide-sensitive factor a, camsap1a - calmodulin regulated spectrin-associated protein 1a, robo2 - roundabout homolog 2, nbeaa - neurobeachin a, grip1 - glutamate receptor interacting protein 1, shank2 - sh3 and multiple ankyrin repeat domains 2, gpm6bb - glycoprotein m6bb, map2 - microtub…
GO:0015672	monovalent inorganic cation transport	0.000546	0.071	2.39	13779	177	586	18	[atp1a3b - atpase, na+/k+ transporting, alpha 3b polypeptide, atp1a3a - atpase, na+/k+ transporting, alpha 3a polypeptide, kcnn1a - potassium intermediate/small conductance calcium-activated channel, subfamily n, member 1a, cox5b2 - cytochrome c oxidase subunit vb 2, scn4ab - sodium channel, voltage-gated, type iv, alpha, b, slc5a1 - solute carrier family 5 (sodium/glucose cotransporter), member …
GO:0099537	trans-synaptic signaling	0.000569	0.0729	2.74	13779	120	586	14	[gabra6a - gamma-aminobutyric acid (gaba) a receptor, alpha 6a, si:ch211-251b21.1 - si:ch211-251b21.1, slc17a6a - solute carrier family 17 (sodium-dependent inorganic phosphate cotransporter), member 6a, dagla - diacylglycerol lipase, alpha, nrxn2a - neurexin 2a, gabrd - gamma-aminobutyric acid (gaba) a receptor, delta, grid2 - glutamate receptor, ionotropic, delta 2, sdcbp - syndecan binding pro…
GO:0099536	synaptic signaling	0.000619	0.0781	2.72	13779	121	586	14	[gabra6a - gamma-aminobutyric acid (gaba) a receptor, alpha 6a, si:ch211-251b21.1 - si:ch211-251b21.1, slc17a6a - solute carrier family 17 (sodium-dependent inorganic phosphate cotransporter), member 6a, dagla - diacylglycerol lipase, alpha, nrxn2a - neurexin 2a, gabrd - gamma-aminobutyric acid (gaba) a receptor, delta, grid2 - glutamate receptor, ionotropic, delta 2, sdcbp - syndecan binding pro…
GO:0007154	cell communication	0.000621	0.0771	2.19	13779	225	586	21	[gabra6a - gamma-aminobutyric acid (gaba) a receptor, alpha 6a, slc8a1b - solute carrier family 8 (sodium/calcium exchanger), member 1b, si:ch211-251b21.1 - si:ch211-251b21.1, slc8a4a - solute carrier family 8 (sodium/calcium exchanger), member 4a, frem3 - fras1 related extracellular matrix 3, slc17a6a - solute carrier family 17 (sodium-dependent inorganic phosphate cotransporter), member 6a, dag…
GO:0030182	neuron differentiation	0.000712	0.0871	2.34	13779	181	586	18	[sncb - synuclein, beta, sox19a - sry-box containing gene 19a, dctn1b - dynactin 1b, pax2a - paired box gene 2a, otpa - orthopedia homolog a, foxn4 - forkhead box n4, atp2b2 - atpase, ca++ transporting, plasma membrane 2, insm1a - insulinoma-associated 1a, sox11a - sry-box containing gene 11a, rx1 - retinal homeobox gene 1, pcdh17 - protocadherin 17, sox3 - sry-box containing gene 3, six7 - sine …
GO:0015816	glycine transport	0.000718	0.0865	14.11	13779	5	586	3	[slc6a17 - solute carrier family 6, member 17, slc6a9 - solute carrier family 6 (neurotransmitter transporter, glycine), member 9, slc6a5 - solute carrier family 6 (neurotransmitter transporter, glycine), member 5]
GO:0031638	zymogen activation	0.000718	0.0853	14.11	13779	5	586	3	[mmp14b - matrix metalloproteinase 14b (membrane-inserted), plaub - plasminogen activator, urokinase b, mmp14a - matrix metalloproteinase 14a (membrane-inserted)]
GO:0007267	cell-cell signaling	0.000779	0.0912	2.56	13779	138	586	15	[gabra6a - gamma-aminobutyric acid (gaba) a receptor, alpha 6a, si:ch211-251b21.1 - si:ch211-251b21.1, slc17a6a - solute carrier family 17 (sodium-dependent inorganic phosphate cotransporter), member 6a, dagla - diacylglycerol lipase, alpha, nrxn2a - neurexin 2a, gabrd - gamma-aminobutyric acid (gaba) a receptor, delta, grid2 - glutamate receptor, ionotropic, delta 2, sdcbp - syndecan binding pro…
GO:0055008	cardiac muscle tissue morphogenesis	0.000794	0.0917	5.23	13779	27	586	6	[mybpc1 - myosin binding protein c, slow type, mybpc2a - myosin binding protein c, fast type a, mybpc2b - myosin binding protein c, fast type b, obsl1b - obscurin-like 1b, mstnb - myostatin b, obsl1a - obscurin-like 1a]
GO:0055006	cardiac cell development	0.000821	0.0935	4.45	13779	37	586	7	[mybpc1 - myosin binding protein c, slow type, mybpc2a - myosin binding protein c, fast type a, mybpc2b - myosin binding protein c, fast type b, obsl1b - obscurin-like 1b, mef2cb - myocyte enhancer factor 2cb, obsl1a - obscurin-like 1a, nexn - nexilin (f actin binding protein)]
GO:0009653	anatomical structure morphogenesis	0.000896	0.101	1.48	13779	1014	586	64	[ulk2 - unc-51-like kinase 2 (c. elegans), bcl6a - b-cell cll/lymphoma 6a (zinc finger protein 51), pax2a - paired box gene 2a, olfm1a - olfactomedin 1a, meis2b - myeloid ecotropic viral integration site 2b, es1 - es1 protein, nr2f2 - nuclear receptor subfamily 2, group f, member 2, sox11a - sry-box containing gene 11a, slc8a4a - solute carrier family 8 (sodium/calcium exchanger), member 4a, mstn…
GO:0043269	regulation of ion transport	0.000928	0.103	2.43	13779	155	586	16	[stac3 - sh3 and cysteine rich domain 3, clic5a - chloride intracellular channel 5a, syt9a - synaptotagmin ixa, scn4ab - sodium channel, voltage-gated, type iv, alpha, b, syt1a - synaptotagmin ia, kcnma1a - potassium large conductance calcium-activated channel, subfamily m, alpha member 1a, hcn4l - hyperpolarization activated cyclic nucleotide-gated potassium channel 4l, cacng3b - calcium channel…
GO:0030240	skeletal muscle thin filament assembly	0.000968	0.106	6.19	13779	19	586	5	[mybpc1 - myosin binding protein c, slow type, mybpc2b - myosin binding protein c, fast type b, mybpc2a - myosin binding protein c, fast type a, obsl1b - obscurin-like 1b, obsl1a - obscurin-like 1a]
GO:0030241	skeletal muscle myosin thick filament assembly	0.000968	0.104	6.19	13779	19	586	5	[mybpc1 - myosin binding protein c, slow type, mybpc2b - myosin binding protein c, fast type b, mybpc2a - myosin binding protein c, fast type a, obsl1b - obscurin-like 1b, obsl1a - obscurin-like 1a]
GO:0007416	synapse assembly	0.000968	0.103	6.19	13779	19	586	5	[sdcbp - syndecan binding protein (syntenin), bsnb - bassoon (presynaptic cytomatrix protein) b, nbeaa - neurobeachin a, shank2 - sh3 and multiple ankyrin repeat domains 2, pclob - piccolo (presynaptic cytomatrix protein) b]

## Sheet: Table S3
Table S3. Differential Gene Expression Analysis of Control, Normal Diet vs. Control, HFHC Diet at 13dpf
gene	baseMean	log2FoldChange	lfcSE	stat	pvalue	padj
rhpn2	853.15	1.38221	0.0672737	20.546	8.35345e-94	1.5372e-89
angptl4	3053.21	1.07531	0.0540885	19.8805	6.00439e-88	5.52464e-84
zyg11	1007.48	1.39772	0.0754373	18.5283	1.22093e-76	7.48919e-73
dusp5	560.6	1.17582	0.0833103	14.1137	3.12679e-45	1.23571e-41
foxq1a	439.798	-1.38313	0.0980339	-14.1087	3.35755e-45	1.23571e-41
sik2b	1805.1	0.827238	0.0586974	14.0933	4.17722e-45	1.28115e-41
myzap	557.794	1.08198	0.0800413	13.5178	1.22805e-41	3.22836e-38
pptc7a	942.523	1.02489	0.0761543	13.4581	2.75811e-41	6.34433e-38
csrnp1a	255.439	1.50711	0.115647	13.0319	8.05618e-39	1.64722e-35
itpkcb	1337.67	0.785788	0.0607371	12.9375	2.76357e-38	5.08553e-35
per1a	1296.18	1.12078	0.0873835	12.826	1.17248e-37	1.96146e-34
pfkfb4b	1175.78	1.0186	0.0827195	12.3138	7.63017e-35	1.17009e-31
klf3	996.243	0.928115	0.0755794	12.28	1.16008e-34	1.64214e-31
hif1al	2550.69	1.05488	0.0859895	12.2676	1.35235e-34	1.77757e-31
zfand5a	1631.11	1.15851	0.0948517	12.2139	2.62067e-34	3.21504e-31
si:ch211-69b7.6	721.429	2.54679	0.211432	12.0454	2.05e-33	2.35775e-30
ca5a	961.418	1.2372	0.104038	11.8918	1.30623e-32	1.41396e-29
grhl3	446.724	1.29912	0.111832	11.6166	3.39241e-31	3.46817e-28
si:ch211-157c3.4	1285	1.10586	0.0953781	11.5945	4.39449e-31	4.25618e-28
kdm6ba	3802.44	0.68179	0.0596749	11.4251	3.13386e-30	2.88346e-27
clca1	1709	0.858414	0.0755994	11.3548	7.0222e-30	5.96326e-27
xiap	1146.07	0.900407	0.0793069	11.3535	7.12921e-30	5.96326e-27
hivep1	826.774	0.984728	0.0873418	11.2744	1.75537e-29	1.40445e-26
dsc2l	2331.81	1.40381	0.126253	11.119	1.01357e-28	7.77158e-26
ppdpfa	2259.94	0.807374	0.0731729	11.0338	2.62561e-28	1.93266e-25
tgm1	519.754	1.33586	0.122339	10.9193	9.3178e-28	6.59486e-25
ulk2	2170.03	1.12634	0.103407	10.8923	1.25447e-27	8.54993e-25
stk35	583.379	0.975829	0.0901203	10.8281	2.53447e-27	1.66569e-24
zgc:193505	1176.26	1.19232	0.110184	10.8212	2.7318e-27	1.73347e-24
klf9	980.015	1.24184	0.11521	10.7789	4.32803e-27	2.65481e-24
si:ch211-95j8.2	1074.96	0.788424	0.0732326	10.766	4.98058e-27	2.95654e-24
tefb	1427.7	0.731842	0.0683929	10.7006	1.01176e-26	5.81824e-24
irs2b	1336.79	0.89156	0.0834497	10.6838	1.21201e-26	6.75863e-24
osbpl3a	539.718	1.03309	0.0983683	10.5023	8.43047e-26	4.56287e-23
slc43a2a	1048.77	1.34985	0.129604	10.4152	2.11463e-25	1.11181e-22
chac1	9653.16	0.874966	0.0843065	10.3784	3.10974e-25	1.5896e-22
fnip1	873.105	0.764541	0.0741124	10.316	5.9679e-25	2.96814e-22
rorcb	248.684	1.31216	0.127638	10.2803	8.64364e-25	4.1858e-22
bcl6ab	270.617	1.36521	0.133563	10.2215	1.58823e-24	7.49399e-22
marco	320.113	1.12417	0.110858	10.1406	3.64793e-24	1.67823e-21
dynll1	3073.93	-0.511155	0.0505874	-10.1044	5.2827e-24	2.37103e-21
pkp3a	3954.01	0.974793	0.0966105	10.0899	6.12136e-24	2.68203e-21
smox	1463.58	0.598974	0.0597051	10.0322	1.1002e-23	4.70833e-21
klf11b	1029.68	0.791708	0.0795222	9.9558	2.37891e-23	9.94923e-21
klf5l	773.708	0.728808	0.0732271	9.95271	2.45412e-23	1.00357e-20
adipor2	2746.29	0.705764	0.0713927	9.88566	4.80408e-23	1.88095e-20
elovl1a	694.031	0.92812	0.0938833	9.88589	4.79303e-23	1.88095e-20
bcl6a	351.209	1.3037	0.132155	9.86486	5.9114e-23	2.26628e-20
nr1i2	297.39	1.1042	0.112364	9.82691	8.62212e-23	3.23804e-20
si:dkeyp-86h10.3	567.079	0.937827	0.0958121	9.78819	1.26541e-22	4.65721e-20
per2	1887.43	0.639398	0.0657514	9.72448	2.37114e-22	8.55562e-20
si:ch211-241e1.3	350.211	1.59544	0.165039	9.66706	4.16142e-22	1.47266e-19
mfsd2ab	2117.22	0.587444	0.0611885	9.60056	7.9514e-22	2.76079e-19
lonrf1l	726.151	0.830612	0.0867307	9.57691	9.99958e-22	3.40763e-19
si:dkey-56e3.2	143.629	2.02771	0.21274	9.53141	1.55165e-21	5.19155e-19
zgc:92242	685.048	0.769469	0.0813714	9.45626	3.19157e-21	1.04877e-18
si:dkey-38p12.3	1033	0.645946	0.0684017	9.44341	3.60845e-21	1.16496e-18
si:ch211-152p11.4	257.838	0.930892	0.0992906	9.37543	6.88947e-21	2.15725e-18
si:ch73-70c5.1	282.776	0.988657	0.105457	9.37502	6.91652e-21	2.15725e-18
slc13a2	3924.86	0.893796	0.0955457	9.35465	8.38797e-21	2.57259e-18
cyp26a1	885.485	1.74924	0.187677	9.32051	1.15781e-20	3.49278e-18
hsp90aa1.1	8867.03	-0.751815	0.0807359	-9.31202	1.2542e-20	3.72253e-18
hivep2a	1280.52	0.771126	0.0832188	9.26625	1.92808e-20	5.63183e-18
cpt1b	426.136	1.06956	0.115725	9.24225	2.41378e-20	6.94037e-18
tp53inp1	397.109	1.53139	0.165893	9.23117	2.67704e-20	7.5789e-18
dgat2	756.808	0.835891	0.0906869	9.21733	3.0458e-20	8.49225e-18
CR354588.1	1156.81	0.655744	0.0712173	9.20765	3.33347e-20	9.1556e-18
prkcdb	1382.98	0.654475	0.071454	9.1594	5.21865e-20	1.41226e-17
si:ch211-98n17.5	811.598	1.0043	0.109905	9.13796	6.36438e-20	1.69735e-17
fkbp5	5800.81	1.64349	0.180015	9.12977	6.86449e-20	1.80458e-17
slc26a5	572.251	0.759249	0.0832998	9.11467	7.89133e-20	2.0453e-17
bbox1	2122.05	0.773605	0.0858312	9.01309	2.00328e-19	5.12006e-17
klf13	137.156	1.36456	0.152219	8.96449	3.11725e-19	7.85804e-17
elovl6	870.668	0.883437	0.0987204	8.94888	3.59117e-19	8.93038e-17
npc1	1895.05	0.534778	0.0599315	8.92315	4.53206e-19	1.11199e-16
n4bp1	440.482	-0.884506	0.0992015	-8.91626	4.82295e-19	1.16779e-16
nt5dc2	1180.53	0.780299	0.087782	8.88906	6.16306e-19	1.47289e-16
ifit14	97.9625	1.81812	0.204709	8.88148	6.59739e-19	1.55648e-16
cry1ab	577.55	0.805385	0.0909094	8.85921	8.05857e-19	1.87714e-16
pitx1	214.827	-1.23628	0.139923	-8.83545	9.96969e-19	2.29328e-16
trib3	946.302	0.904453	0.102659	8.81028	1.24831e-18	2.83597e-16
foxo1b	61.8604	1.83314	0.208352	8.79831	1.38897e-18	3.11705e-16
tgm2a	909.705	-0.833077	0.0947202	-8.79514	1.4287e-18	3.16758e-16
ptgs2b	1150.17	0.976979	0.111423	8.76818	1.81581e-18	3.97793e-16
c6	675.509	0.606537	0.0692157	8.76299	1.9014e-18	4.11642e-16
pdk2b	1677.93	1.98979	0.230718	8.62436	6.44545e-18	1.37918e-15
si:ch1073-15f12.3	55.9326	1.73251	0.201458	8.59987	7.9809e-18	1.6881e-15
cdab	306.334	1.21574	0.141487	8.59255	8.50569e-18	1.77866e-15
rbms1a	768.401	0.550843	0.0644489	8.54697	1.26364e-17	2.61275e-15
nr0b2a	1033.36	1.14812	0.134372	8.54433	1.29285e-17	2.64345e-15
slc7a3a	1889.53	0.631203	0.0740642	8.52237	1.56315e-17	3.16101e-15
si:ch211-117l17.6	255.646	1.4969	0.175952	8.50739	1.77886e-17	3.55812e-15
lamc2	177.653	1.43016	0.168364	8.49442	1.98926e-17	3.93618e-15
slc16a12b	510.13	0.987099	0.11719	8.42309	3.66696e-17	7.17867e-15
rtn4rl2b	204.646	1.34156	0.159666	8.40224	4.38043e-17	8.48512e-15
atf4b	4797.61	0.550538	0.0658885	8.3556	6.51001e-17	1.24789e-14
frmd4bb	726.608	0.65483	0.078566	8.33478	7.76442e-17	1.473e-14
perp	6805.88	0.727978	0.0877257	8.29834	1.05576e-16	1.98247e-14
cpt1ab	1613.63	0.538756	0.065239	8.25819	1.47898e-16	2.74911e-14
bzw1b	5142.92	0.507383	0.0614568	8.25592	1.50735e-16	2.77383e-14
arpp21	798.745	0.566933	0.0688444	8.235	1.79562e-16	3.27158e-14
cx30.3	366.411	0.81711	0.0997644	8.1904	2.60363e-16	4.69726e-14
btg1	6518.75	0.39485	0.0483609	8.16466	3.22346e-16	5.75903e-14
hsd17b12a	1296.87	0.725356	0.0889911	8.15088	3.61278e-16	6.39253e-14
rgcc	1330.02	0.550952	0.0679134	8.11256	4.95644e-16	8.68651e-14
ripk4	419.092	0.654596	0.0807182	8.10964	5.07712e-16	8.81407e-14
agt	926.842	0.823375	0.101602	8.10394	5.32052e-16	9.1503e-14
pdk2a	1647.57	1.46794	0.181659	8.08075	6.43674e-16	1.09675e-13
entpd8	680.691	0.96298	0.119289	8.07269	6.87657e-16	1.16094e-13
insig1	1446.22	0.902521	0.111822	8.07107	6.96837e-16	1.16574e-13
tsc22d3	2935.32	0.768484	0.0955459	8.04309	8.76016e-16	1.45229e-13
dusp6	3205.43	0.383124	0.0476666	8.03759	9.16235e-16	1.50541e-13
adamts1	490.165	-0.891899	0.111066	-8.03037	9.71786e-16	1.58255e-13
jag2b	771.857	0.557458	0.0695305	8.01746	1.07956e-15	1.74264e-13
tfap2c	1150.64	-0.693337	0.0867503	-7.99233	1.32415e-15	2.11887e-13
esr2b	310.003	1.13433	0.142504	7.95995	1.72107e-15	2.73027e-13
gstp2	579.867	-1.12343	0.141391	-7.94556	1.93312e-15	3.04046e-13
cnbpa	4475.49	-0.360297	0.045462	-7.92522	2.27742e-15	3.55159e-13
pnp5a	5046.13	0.913902	0.115331	7.92417	2.2967e-15	3.55159e-13
jdp2b	398.739	-1.93258	0.244266	-7.9118	2.53693e-15	3.89037e-13
slc34a2b	363.387	0.915357	0.116222	7.87591	3.38276e-15	5.1446e-13
serpinh1b	5160.38	-0.800474	0.101651	-7.87472	3.41505e-15	5.15112e-13
si:dkey-228d14.5	294.931	0.798483	0.10167	7.85368	4.03995e-15	6.04416e-13
ngef	674.936	0.642706	0.0818543	7.85183	4.1002e-15	6.08483e-13
cldnb	3254.44	0.699817	0.08928	7.83845	4.56136e-15	6.66175e-13
rad54l2	1012.21	0.524547	0.0669169	7.83879	4.54892e-15	6.66175e-13
slc6a22.1	343.576	0.833797	0.106774	7.80901	5.76392e-15	8.35178e-13
abcb11b	1558.04	0.458946	0.058962	7.78376	7.03987e-15	1.00425e-12
tfcp2l1	120.87	1.451	0.186401	7.78429	7.01059e-15	1.00425e-12
ets2	1970.34	0.545591	0.0701773	7.77446	7.57686e-15	1.06435e-12
slc41a1	431.998	0.680354	0.0875052	7.77502	7.54375e-15	1.06435e-12
chia.6	692.022	0.867789	0.111691	7.76954	7.87706e-15	1.09813e-12
fam129ba	566.812	0.712672	0.0918613	7.75814	8.61873e-15	1.1925e-12
bbc3	176.503	1.49668	0.193261	7.74434	9.60774e-15	1.31942e-12
FO704810.1	249.058	0.923377	0.119286	7.74088	9.87323e-15	1.34583e-12
pik3r3a	865.135	0.613038	0.0792785	7.73271	1.05283e-14	1.42457e-12
ip6k2b	2277.5	0.522475	0.0677804	7.70834	1.27465e-14	1.71212e-12
ddit3	620.003	0.57809	0.0750728	7.70039	1.35656e-14	1.80894e-12
iqsec2b	785.001	0.645428	0.0838949	7.69329	1.43397e-14	1.89841e-12
abca1a	2424.17	0.773694	0.100671	7.68534	1.52587e-14	1.99143e-12
ahnak	13193.7	0.533997	0.0694745	7.68623	1.51537e-14	1.99143e-12
tmprss13b	85.8084	1.17492	0.152943	7.68207	1.56544e-14	2.02867e-12
epas1b	1768.17	0.436682	0.0569067	7.67364	1.67189e-14	2.15147e-12
csnk1db	3360.5	0.328885	0.0431692	7.61851	2.56621e-14	3.2794e-12
hbp1	244.817	1.43636	0.188601	7.6159	2.61851e-14	3.32316e-12
zgc:113229	63.6852	1.41809	0.186967	7.58471	3.3323e-14	4.20007e-12
rgs2	1189.16	0.775712	0.102833	7.54342	4.57793e-14	5.73082e-12
errfi1a	648.955	0.585648	0.0777574	7.53173	5.00707e-14	6.22568e-12
sqstm1	1184.59	0.510317	0.0678801	7.51792	5.56533e-14	6.87337e-12
slc6a19a.1	1319.25	1.31514	0.175158	7.5083	5.98984e-14	7.34834e-12
unc45b	4131.56	-0.526124	0.070106	-7.50469	6.15721e-14	7.50364e-12
pard6a	531.783	0.617398	0.0822881	7.50288	6.24309e-14	7.55824e-12
si:dkey-157l19.2	635.699	0.693956	0.0925031	7.50198	6.286e-14	7.56046e-12
tlcd2	548.088	0.742921	0.0999791	7.43076	1.07974e-13	1.29022e-11
angptl6	66.3701	1.52893	0.206164	7.41609	1.20627e-13	1.43212e-11
CR354556.3	541.15	0.732333	0.0987823	7.41361	1.22911e-13	1.44988e-11
ldlrb	878.98	0.762181	0.103111	7.39184	1.44814e-13	1.69737e-11
cmklr1	158.795	1.11622	0.151146	7.38505	1.52399e-13	1.77497e-11
ITGB1BP2	740.631	-0.521208	0.0706655	-7.37571	1.6347e-13	1.89194e-11
mmp13a	104.489	1.49935	0.203475	7.3687	1.72296e-13	1.98162e-11
hexim1	896.909	-0.446731	0.0613244	-7.28472	3.22334e-13	3.68421e-11
ftcd	804.885	0.636269	0.0874977	7.27184	3.54616e-13	4.02817e-11
il1b	50.3411	2.18102	0.300165	7.26608	3.70075e-13	4.17799e-11
cidec	165.864	1.01322	0.140083	7.23305	4.72282e-13	5.29935e-11
slc25a23a	590.079	0.530319	0.0734775	7.21743	5.29803e-13	5.90875e-11
acta1a	6901.79	-0.721868	0.100105	-7.21111	5.54973e-13	6.15218e-11
erbb3a	1019.3	0.502555	0.0697912	7.20083	5.98454e-13	6.59447e-11
nexn	1520.31	-0.416555	0.0579198	-7.19191	6.3889e-13	6.99813e-11
stk40	354.539	0.651409	0.0906225	7.18815	6.5674e-13	7.15109e-11
foxo3b	2538.33	0.453603	0.0631666	7.18107	6.91691e-13	7.48735e-11
nr4a3	729.314	0.797431	0.111476	7.15341	8.46498e-13	9.10951e-11
zgc:162730	3637.16	0.659338	0.0922157	7.14995	8.68077e-13	9.28741e-11
stap2b	241.147	-0.935225	0.131012	-7.13847	9.43755e-13	1.00387e-10
nr1d2a	5253.2	0.630421	0.0884103	7.13062	9.99151e-13	1.05669e-10
slc15a1b	3729.87	0.719032	0.100921	7.1247	1.04309e-12	1.09686e-10
tiparp	1015.29	0.395462	0.0556134	7.11091	1.1528e-12	1.20533e-10
slc52a3	352.04	0.836575	0.117771	7.10338	1.21741e-12	1.2657e-10
si:ch211-217k17.9	1628.77	0.727052	0.102678	7.08087	1.43249e-12	1.48094e-10
si:ch73-199e17.1	471.823	-0.757622	0.107146	-7.07092	1.53906e-12	1.58222e-10
cyldb	506.781	0.693108	0.0980819	7.06663	1.58742e-12	1.62288e-10
zgc:110712	146.117	-1.04167	0.147637	-7.05564	1.7181e-12	1.74676e-10
slco2a1	550.98	0.586723	0.0831925	7.05259	1.75615e-12	1.77564e-10
ubald1b	468.546	0.780933	0.111039	7.03296	2.02194e-12	2.03321e-10
robo2	1585.84	0.60084	0.085601	7.01907	2.23344e-12	2.23368e-10
lmo7a	2453.85	0.47582	0.0682898	6.96766	3.22259e-12	3.20552e-10
itgb4	2147.51	1.50456	0.21596	6.96685	3.24122e-12	3.20671e-10
AL732488.1	579.041	0.618268	0.0889133	6.9536	3.56075e-12	3.504e-10
tnni2b.1	1938.31	-0.429527	0.0618546	-6.94414	3.80775e-12	3.72714e-10
si:ch73-22o12.1	1043.26	0.428428	0.0617687	6.93601	4.03322e-12	3.92694e-10
rcn3	1352.75	-0.571331	0.0824034	-6.93334	4.11022e-12	3.98086e-10
zgc:163083	184.734	-1.35044	0.194992	-6.9256	4.34129e-12	4.18264e-10
klf6a	3162.87	0.380876	0.0550157	6.92305	4.42018e-12	4.23647e-10
hbegfa	617.13	0.568437	0.0821752	6.91739	4.60051e-12	4.36384e-10
zgc:113232	208.791	-1.24511	0.179984	-6.91788	4.58465e-12	4.36384e-10
pklr	5612.3	-0.666679	0.0964073	-6.91524	4.67083e-12	4.40783e-10
acadvl	4334.87	0.268206	0.0388004	6.91244	4.76386e-12	4.47268e-10
hsp90aa1.2	4638.37	-0.540621	0.0784082	-6.89495	5.38829e-12	5.03327e-10
si:dkey-201c13.2	154.836	1.01322	0.147674	6.86119	6.82903e-12	6.34686e-10
plekha6	1651.51	0.476924	0.0697291	6.83967	7.93774e-12	7.34021e-10
helz2	118.779	1.27673	0.187175	6.82106	9.0369e-12	8.31485e-10
fkbp4	3638.44	-0.304422	0.0448127	-6.7932	1.09672e-11	1.00407e-09
krt93	375.603	-1.1328	0.166797	-6.79147	1.10994e-11	1.01114e-09
hsd11b2	879.632	0.687554	0.101313	6.78645	1.14923e-11	1.04178e-09
creb3l1	422.992	0.623288	0.0919398	6.7793	1.20762e-11	1.08934e-09
g6pca.2	7829.06	0.607189	0.08976	6.76459	1.33691e-11	1.19426e-09
odam	64.673	-1.77228	0.261968	-6.76525	1.33083e-11	1.19426e-09
zmp:0000000845	281.919	0.879521	0.130695	6.72955	1.7019e-11	1.51296e-09
mdh1ab	1852.99	-0.455788	0.0678457	-6.71801	1.84229e-11	1.62989e-09
plekhm1	569.468	0.526466	0.0784728	6.70889	1.96106e-11	1.72667e-09
cyp2k18	87.5888	1.52151	0.226971	6.70355	2.03419e-11	1.78253e-09
irs1	420.114	0.63155	0.0943426	6.69421	2.1684e-11	1.89113e-09
cish	667.136	-0.693287	0.1036	-6.69198	2.20165e-11	1.91107e-09
dusp23a	387.28	-1.09507	0.163929	-6.68012	2.38753e-11	2.06269e-09
si:ch211-108d22.2	339.473	-0.745804	0.11187	-6.66669	2.61629e-11	2.24977e-09
CDHR2	3266.42	0.632124	0.0950531	6.65022	2.92652e-11	2.50483e-09
creb3l3b	259.995	0.97483	0.146763	6.6422	3.09027e-11	2.63274e-09
slc38a3b	786.005	0.652786	0.0984525	6.63046	3.34636e-11	2.83777e-09
ftr01	55.3265	1.886	0.284519	6.62873	3.38576e-11	2.84497e-09
tob1b	4948.74	0.60591	0.0913983	6.62934	3.37202e-11	2.84497e-09
fxr2	4605.96	-0.472122	0.0714122	-6.61122	3.81163e-11	3.17383e-09
macc1	217.807	0.765247	0.115743	6.61161	3.80159e-11	3.17383e-09
pim1	2500.35	0.366693	0.0555146	6.60535	3.96568e-11	3.28723e-09
slc25a43	454.86	0.920161	0.139333	6.60405	4.00067e-11	3.30136e-09
foxe1	139.893	-1.1935	0.180891	-6.59787	4.17101e-11	3.42656e-09
abhd4	382.225	0.70003	0.10631	6.5848	4.55497e-11	3.72536e-09
smyd1b	2087.65	-0.524694	0.0799397	-6.56363	5.25142e-11	4.27596e-09
coq10b	1734.58	0.405556	0.0618517	6.55692	5.49313e-11	4.45307e-09
adgrg3	58.2594	1.55233	0.237358	6.54001	6.15147e-11	4.96489e-09
cyp7a1	1497.48	-1.15909	0.177261	-6.53887	6.1985e-11	4.981e-09
dgkaa	889.392	0.535415	0.0820172	6.52808	6.66203e-11	5.33021e-09
abca3b	1439.25	0.640115	0.0981257	6.52342	6.8722e-11	5.45177e-09
dennd5b	1120.77	0.519185	0.0795881	6.5234	6.87322e-11	5.45177e-09
si:ch211-89o9.4	63.4465	1.74314	0.267351	6.52003	7.02913e-11	5.5515e-09
cmip	1587.74	0.392925	0.0602802	6.51831	7.11034e-11	5.59164e-09
cct5	7176.06	-0.251601	0.038683	-6.50416	7.81265e-11	6.1178e-09
tnnt3a	2386.61	-0.840538	0.129247	-6.50333	7.85617e-11	6.12581e-09
cd82a	1508.38	-0.356049	0.0547665	-6.50121	7.96763e-11	6.18651e-09
grk5	260.229	-0.868864	0.133734	-6.49698	8.19494e-11	6.30976e-09
uraha	353.076	0.565576	0.0870494	6.49718	8.18369e-11	6.30976e-09
rab44	100.34	1.10199	0.169757	6.49158	8.49406e-11	6.51282e-09
si:ch211-15j1.4	121.854	1.11867	0.172851	6.47185	9.68112e-11	7.3922e-09
slc38a2	2608.8	0.423486	0.0655185	6.46361	1.02237e-10	7.77425e-09
si:dkey-23n7.10	47.6249	1.59163	0.246287	6.46252	1.02972e-10	7.79788e-09
epcam	5759.82	0.41879	0.0649565	6.44724	1.13909e-10	8.55889e-09
muc5.3	297.463	-1.95482	0.303205	-6.44718	1.13951e-10	8.55889e-09
pdk4	842.909	0.694255	0.107844	6.43759	1.21382e-10	9.07995e-09
pik3ip1	692.182	0.756147	0.117825	6.41755	1.38483e-10	1.03172e-08
klf11a	825.889	0.46976	0.0733272	6.40636	1.49038e-10	1.10588e-08
cycsb	7070.5	-0.364094	0.0569825	-6.38958	1.66345e-10	1.22622e-08
naa15b	1592.26	-0.36281	0.0567835	-6.38935	1.66588e-10	1.22622e-08
si:dkey-192d15.2	236.758	0.930383	0.145686	6.38622	1.70038e-10	1.24663e-08
masp1	174.894	0.825241	0.129643	6.36548	1.94677e-10	1.4216e-08
mrpl54	599.714	-0.46131	0.0725228	-6.36089	2.00582e-10	1.45894e-08
cct3	8611.93	-0.234149	0.0368365	-6.35644	2.06485e-10	1.49596e-08
agpat3	4587.97	0.315624	0.0496704	6.35437	2.09277e-10	1.51024e-08
nab1b	72.6778	1.20748	0.190063	6.35308	2.11049e-10	1.51708e-08
apoeb	23034.5	0.312782	0.0492468	6.35131	2.13482e-10	1.5286e-08
snrkb	835.788	0.447782	0.0705659	6.34559	2.21574e-10	1.58039e-08
ahsa1b	1001.07	-0.406035	0.0640066	-6.34364	2.24397e-10	1.58821e-08
nfe2l2b	143.98	0.852055	0.134308	6.34405	2.238e-10	1.58821e-08
serpinb14	1410.38	0.655583	0.103364	6.3425	2.26063e-10	1.59387e-08
lpin1	2585	1.21888	0.192597	6.32862	2.47362e-10	1.73739e-08
ehd1b	2914.24	-0.361815	0.0572137	-6.32393	2.54995e-10	1.77743e-08
fosb	567.676	-0.907824	0.143541	-6.3245	2.54056e-10	1.77743e-08
cavin4a	1171.5	-0.517911	0.0820823	-6.30966	2.79653e-10	1.94195e-08
capn3b	237.711	-0.801633	0.127319	-6.29624	3.04947e-10	2.10173e-08
cry2	1120.76	0.408088	0.0648092	6.29675	3.03943e-10	2.10173e-08
fam13a	1174.48	0.467484	0.0743841	6.28472	3.28443e-10	2.24684e-08
mmd	367.959	0.612576	0.0974671	6.28495	3.27956e-10	2.24684e-08
osbpl7	1197.94	0.436709	0.0695136	6.28236	3.33473e-10	2.27281e-08
grna	636.189	0.568022	0.090645	6.26644	3.6939e-10	2.50831e-08
umps	526.533	-0.459247	0.0734435	-6.25306	4.02482e-10	2.72297e-08
abcb5	2037.15	0.534393	0.0855862	6.24392	4.26746e-10	2.86605e-08
wbp1lb	219.129	0.732734	0.117351	6.24397	4.26613e-10	2.86605e-08
ctsl.1	11229.6	-0.496062	0.0795517	-6.23572	4.49716e-10	3.00934e-08
klhl31	7249.99	-0.40274	0.0646746	-6.22718	4.74915e-10	3.16644e-08
si:dkey-79d12.5	744.994	0.745728	0.119804	6.22457	4.82892e-10	3.20801e-08
si:ch211-284e20.8	366.839	0.576099	0.0927035	6.21443	5.15116e-10	3.40977e-08
bnipl	244.357	0.845451	0.136812	6.17967	6.42374e-10	4.23691e-08
smco4	572.893	-0.498157	0.080663	-6.17578	6.58385e-10	4.327e-08
twist2	256.214	-0.635983	0.103001	-6.17451	6.63701e-10	4.34641e-08
bckdha	1760.18	-0.355006	0.0575057	-6.17339	6.68392e-10	4.36161e-08
rapgefl1	236.442	0.705267	0.114416	6.16405	7.09095e-10	4.61087e-08
ifit15	179.663	1.26335	0.205264	6.15478	7.51812e-10	4.85433e-08
lcat	182.144	1.04559	0.169882	6.15481	7.51699e-10	4.85433e-08
epas1a	2860.94	0.369086	0.0600787	6.14337	8.07865e-10	5.19802e-08
usp2b	424.47	0.747401	0.121723	6.14017	8.24331e-10	5.28549e-08
tppp3	359.136	-0.620526	0.101074	-6.1393	8.28843e-10	5.29596e-08
gfer	318.466	-0.547197	0.089153	-6.13772	8.3713e-10	5.33041e-08
slc43a3b	549.054	0.811849	0.132723	6.11689	9.54193e-10	6.05485e-08
gadd45aa	318.469	0.60131	0.0984505	6.10774	1.01055e-09	6.39042e-08
CABZ01083442.1	671.714	0.560903	0.0919469	6.10029	1.05876e-09	6.67234e-08
si:ch211-191a16.2	94.1334	-1.54797	0.254302	-6.08713	1.14955e-09	7.21982e-08
barx1	151.183	-0.864405	0.142261	-6.07618	1.2308e-09	7.70378e-08
pptc7b	614.868	0.439967	0.0725122	6.06748	1.29929e-09	8.10493e-08
fhl5	275.597	-0.658374	0.108523	-6.06671	1.30559e-09	8.11674e-08
rbm4.2	1617.96	-0.328675	0.0542045	-6.06362	1.33091e-09	8.24628e-08
map1lc3b	1669.6	0.339493	0.0562239	6.03824	1.55803e-09	9.62107e-08
plek2	324.381	1.05517	0.174802	6.03636	1.57632e-09	9.7015e-08
uacab	1747.2	-0.354764	0.0587893	-6.0345	1.59456e-09	9.78104e-08
acsl1a	960.285	-0.448502	0.0743374	-6.03333	1.60613e-09	9.81927e-08
slc3a2b	3276.46	0.580143	0.0962599	6.02684	1.67197e-09	1.01879e-07
tgm2b	1368.41	0.39955	0.0663588	6.02105	1.73287e-09	1.05242e-07
foxk1	665.338	0.537651	0.0894654	6.0096	1.8598e-09	1.12579e-07
etf1b	6742.12	-0.280587	0.0466981	-6.00853	1.87216e-09	1.12955e-07
ucp3	5480.83	0.448281	0.0746572	6.00452	1.91898e-09	1.15149e-07
zgc:91976	786.04	0.426366	0.0710096	6.00435	1.92103e-09	1.15149e-07
rfx2	418.091	0.594484	0.0991515	5.99571	2.02595e-09	1.21044e-07
atp10b	203.626	0.881456	0.147064	5.99367	2.05161e-09	1.21786e-07
zgc:153675	405.748	-0.579017	0.0965971	-5.99415	2.04552e-09	1.21786e-07
BX908782.1	841.765	0.428813	0.0716788	5.98242	2.19848e-09	1.30085e-07
cct7	9979.96	-0.268514	0.0449289	-5.97641	2.28111e-09	1.34542e-07
ier5l	1058.01	-0.489653	0.0819814	-5.97273	2.3332e-09	1.37175e-07
ankrd22	200.627	0.732758	0.122785	5.96783	2.40428e-09	1.40903e-07
id1	975.705	-0.423799	0.0711584	-5.95571	2.58943e-09	1.50793e-07
stip1	3305.26	-0.256875	0.0431307	-5.95573	2.58911e-09	1.50793e-07
pnpla3	665.13	0.653593	0.109757	5.95489	2.60245e-09	1.51074e-07
cyp27a7	611.824	0.581766	0.0977152	5.95369	2.62166e-09	1.5171e-07
si:dkey-187j14.4	317.686	-0.892589	0.150119	-5.94587	2.74987e-09	1.58631e-07
shhb	94.8766	-1.16303	0.195636	-5.94486	2.76685e-09	1.59111e-07
enc1	760.299	0.441057	0.0742718	5.93842	2.87775e-09	1.64461e-07
ube2na	2576.74	-0.265858	0.0447653	-5.93893	2.86883e-09	1.64461e-07
gpd1b	1878.66	0.472786	0.0797773	5.92632	3.09791e-09	1.76494e-07
nt5c1aa	450.991	0.570587	0.0962963	5.92533	3.11667e-09	1.77015e-07
zgc:123275	142.503	0.856942	0.144982	5.91068	3.40708e-09	1.92914e-07
cnnm2b	179.963	0.727247	0.123105	5.90753	3.4728e-09	1.96032e-07
rbm4.1	869.674	-0.38887	0.0659075	-5.90025	3.62956e-09	2.04254e-07
pax1a	150.94	-0.767429	0.130198	-5.89432	3.76237e-09	2.11083e-07
SLC6A13	206.596	0.829415	0.14094	5.88488	3.98331e-09	2.22124e-07
krt1-19d	3622.52	-0.539279	0.0916363	-5.88499	3.98088e-09	2.22124e-07
serpinh1a	2517.48	-0.449769	0.0764609	-5.88235	4.04493e-09	2.24879e-07
nfe2l1a	437.965	0.704965	0.11988	5.88059	4.08808e-09	2.26593e-07
mymk	139.6	-0.818111	0.139269	-5.87434	4.2454e-09	2.34606e-07
dbpb	1873.41	0.365285	0.0622756	5.86562	4.47467e-09	2.46536e-07
nrxn2a	688.541	0.603391	0.102993	5.85858	4.66854e-09	2.56449e-07
pdap1a	2408.87	-0.306604	0.052414	-5.84966	4.92578e-09	2.69775e-07
top1l	4668.59	-0.288201	0.0492778	-5.84848	4.96078e-09	2.70885e-07
pdha1a	4881.95	-0.240091	0.0410653	-5.84657	5.01806e-09	2.73202e-07
colec11	90.617	1.13127	0.193578	5.84401	5.09587e-09	2.7662e-07
apex1	1606.25	-0.318819	0.0545659	-5.84282	5.13236e-09	2.77781e-07
nos2a	84.1822	-1.73412	0.296909	-5.84057	5.20228e-09	2.8074e-07
INHBE	746.615	0.704631	0.120796	5.83324	5.43597e-09	2.92493e-07
si:ch211-153b23.5	1571.71	1.52663	0.262277	5.8207	5.86014e-09	3.14397e-07
prrx1b	527.259	-0.496545	0.0853175	-5.81997	5.88577e-09	3.14854e-07
klhl41b	4537.64	-0.379408	0.0652935	-5.81081	6.2171e-09	3.31615e-07
ntmt1	317.187	-0.588538	0.101417	-5.80316	6.50778e-09	3.46116e-07
ccng2	1182.85	0.596958	0.102879	5.80252	6.53248e-09	3.46429e-07
tnfrsf18	111.866	0.91475	0.157837	5.79556	6.80951e-09	3.60082e-07
cyp4v7	309.841	0.700017	0.120856	5.79216	6.94873e-09	3.66391e-07
CABZ01073795.1	447.344	0.909183	0.157065	5.78858	7.09819e-09	3.73203e-07
fkbp9	1403.95	-0.46155	0.0797504	-5.78743	7.14699e-09	3.74698e-07
foxd2	404.924	-0.496563	0.0858125	-5.78661	7.18217e-09	3.75472e-07
pfn2l	6382.3	-0.230174	0.0398054	-5.78248	7.36072e-09	3.83717e-07
ccr9a	457.025	0.525616	0.0912398	5.76081	8.3709e-09	4.35145e-07
cd44a	215.416	0.769681	0.133853	5.75021	8.91343e-09	4.60744e-07
myl13	7374.9	-0.368574	0.0640935	-5.75057	8.89424e-09	4.60744e-07
dnaja1	1126.17	-0.357437	0.0621793	-5.74848	9.00468e-09	4.64157e-07
CABZ01057488.2	203.88	0.761408	0.132607	5.74182	9.36623e-09	4.81445e-07
ssh2a	1130.4	-0.377419	0.0659302	-5.72453	1.03721e-08	5.31664e-07
lmnb1	2405.09	-0.325515	0.0569475	-5.71606	1.09025e-08	5.55758e-07
slc6a19b	1805.1	0.695738	0.121712	5.71628	1.08879e-08	5.55758e-07
cuzd1.2	387.246	0.907946	0.158913	5.71349	1.10682e-08	5.62641e-07
gpx7	213.46	-0.656744	0.114997	-5.71098	1.12328e-08	5.69437e-07
si:dkey-30c15.2	143.717	0.888866	0.155659	5.71035	1.12745e-08	5.69981e-07
tuba8l3	1773.74	-0.391774	0.0686283	-5.70863	1.13886e-08	5.74173e-07
zfand5b	1512.8	0.585046	0.102508	5.70735	1.1475e-08	5.76949e-07
si:dkey-242g16.2	825.462	0.568061	0.0995541	5.70605	1.15628e-08	5.79777e-07
ly75	933.081	0.45495	0.0799096	5.69331	1.24602e-08	6.23079e-07
phax	484.218	-0.435035	0.0764601	-5.6897	1.2726e-08	6.34645e-07
ralgapa2	928.772	0.481961	0.0848378	5.68098	1.33927e-08	6.66086e-07
lect2l	680.742	0.659371	0.11622	5.67349	1.3992e-08	6.9402e-07
ifrd1	2257.44	0.322459	0.0568453	5.67257	1.40671e-08	6.95866e-07
mycb	1342.41	-0.528704	0.0932263	-5.67119	1.41808e-08	6.99613e-07
wsb2	114.363	0.881927	0.155549	5.66979	1.42977e-08	7.0349e-07
cideb	267.037	0.634209	0.111903	5.66748	1.44916e-08	7.11133e-07
setb	6474.59	-0.26776	0.0473065	-5.6601	1.51282e-08	7.40397e-07
ifitm1	704.073	0.390546	0.0690091	5.65934	1.51954e-08	7.4171e-07
hspb6	574.73	0.670661	0.118771	5.64668	1.63573e-08	7.92124e-07
naa50	2207.24	-0.263142	0.0465979	-5.64708	1.63199e-08	7.92124e-07
slc20a1a	615.375	0.554171	0.0981342	5.64707	1.63202e-08	7.92124e-07
abca2	698.43	0.455078	0.0806078	5.64558	1.64626e-08	7.95131e-07
srl	2846.04	-0.384757	0.0681631	-5.64464	1.65523e-08	7.97368e-07
CR354556.1	228.791	0.667955	0.118454	5.63896	1.71083e-08	8.22004e-07
acacb	1865.4	0.501395	0.0889767	5.63513	1.74924e-08	8.38268e-07
st13	2405.32	-0.275765	0.049007	-5.62706	1.83305e-08	8.7615e-07
esrrd	46.1743	1.31061	0.232952	5.62607	1.84357e-08	8.78895e-07
rln1	74.9091	1.01642	0.181055	5.61388	1.97844e-08	9.40757e-07
pccb	1879.01	-0.287892	0.0512876	-5.61329	1.98515e-08	9.41512e-07
desma	7423.49	-0.325802	0.0580863	-5.60894	2.03566e-08	9.62989e-07
srsf1a	2990.06	-0.283364	0.0505368	-5.60707	2.05778e-08	9.70955e-07
rag1	708.156	0.775067	0.138295	5.60444	2.08928e-08	9.83296e-07
tmem189	1026.85	0.333662	0.0595578	5.60232	2.11504e-08	9.9288e-07
CU467905.1	36.3159	1.775	0.316896	5.60121	2.12866e-08	9.93751e-07
adgrf7	64.4258	1.30508	0.233015	5.60085	2.13309e-08	9.93751e-07
znfx1	270.782	0.798839	0.142606	5.60172	2.12231e-08	9.93751e-07
crtap	880.46	-0.4016	0.0718132	-5.59229	2.24099e-08	1.04138e-06
txnipa	8577.51	0.518212	0.0926979	5.59033	2.26639e-08	1.05053e-06
seta	4890.63	-0.225243	0.0403671	-5.57986	2.40708e-08	1.11294e-06
ppp1r15a	633.287	0.742964	0.133307	5.57334	2.49905e-08	1.15257e-06
e2f3	491.236	-0.495276	0.088917	-5.57009	2.54613e-08	1.17135e-06
grb10a	281.942	0.615307	0.110508	5.56799	2.57691e-08	1.17961e-06
thbs4b	3097.3	-0.25471	0.0457422	-5.56837	2.57126e-08	1.17961e-06
hspe1	2400.93	-0.341777	0.0614043	-5.56601	2.60635e-08	1.19013e-06
hells	1241.93	-0.407724	0.0732761	-5.56422	2.63324e-08	1.19943e-06
prob1	155.922	-0.74451	0.13386	-5.56187	2.66896e-08	1.2127e-06
lpcat4	199.769	0.612653	0.110174	5.56078	2.6857e-08	1.2173e-06
frmd4ba	748.068	0.426849	0.0767928	5.55845	2.72183e-08	1.22763e-06
tti2	178.544	-0.694702	0.12498	-5.55851	2.72086e-08	1.22763e-06
dnmt3ba	1467.69	-0.342787	0.0617111	-5.55471	2.78078e-08	1.25115e-06
trap1	1475.98	-0.315912	0.0569382	-5.54834	2.88398e-08	1.29441e-06
tra2b	802.815	-0.34089	0.0614804	-5.5447	2.94459e-08	1.3184e-06
mybpc2b	5387.36	-0.35087	0.0633016	-5.54283	2.97617e-08	1.32931e-06
pitx2	393.693	-0.562779	0.101607	-5.53881	3.04536e-08	1.35692e-06
ier2a	597.714	0.775405	0.140042	5.53696	3.07758e-08	1.36796e-06
METTL18	201.205	-0.599017	0.108334	-5.52933	3.21451e-08	1.42538e-06
cavin4b	2919.07	-0.424688	0.0768746	-5.52442	3.30575e-08	1.4609e-06
mfap2	1935.03	-0.352267	0.0637684	-5.52417	3.31049e-08	1.4609e-06
itln2	236.679	1.43922	0.260661	5.52142	3.36271e-08	1.4804e-06
hibadhb	1452.96	-0.282087	0.0511232	-5.5178	3.4327e-08	1.5076e-06
net1	2488.76	0.31857	0.0577589	5.5155	3.47781e-08	1.52378e-06
itga6b	1758.32	1.08439	0.196735	5.51194	3.54892e-08	1.55124e-06
bcl6b	357.401	-0.565066	0.102628	-5.50595	3.67177e-08	1.60114e-06
pmaip1	227.125	-1.00842	0.183208	-5.50423	3.70791e-08	1.61307e-06
tcp1	8245.43	-0.243314	0.0442522	-5.49835	3.83371e-08	1.65995e-06
tnnt2c	132.355	-0.748835	0.136191	-5.49843	3.83197e-08	1.65995e-06
tiam1a	1023.4	0.489185	0.0889788	5.49777	3.8463e-08	1.66149e-06
dscama	743.714	0.558396	0.101585	5.49685	3.86641e-08	1.66627e-06
fbxl22	118.522	-0.919944	0.167448	-5.49392	3.93112e-08	1.6902e-06
scpp5	308.796	-0.968909	0.176589	-5.48681	4.09265e-08	1.75555e-06
zgc:92287	359.522	-0.461708	0.0841598	-5.48609	4.10939e-08	1.75863e-06
mgea5l	1148.1	0.70919	0.129355	5.48249	4.19376e-08	1.79057e-06
cldni	3798.08	0.344845	0.0629661	5.47669	4.33364e-08	1.84601e-06
cand1	2378.47	-0.261479	0.0477512	-5.47585	4.35413e-08	1.85045e-06
mrpl17	430.643	-0.427749	0.0781494	-5.47349	4.4127e-08	1.87103e-06
retsat	1056.85	0.411849	0.0752895	5.47021	4.49504e-08	1.90156e-06
si:ch73-281n10.2	5670.49	-0.287868	0.0526339	-5.46925	4.51933e-08	1.90745e-06
pax9	338.952	-0.527106	0.0964007	-5.46787	4.55488e-08	1.91805e-06
klb	159.832	0.828894	0.151877	5.45767	4.82413e-08	2.0268e-06
scpp9	60.1466	-1.92799	0.353501	-5.45398	4.92544e-08	2.06014e-06
tufm	2362.4	-0.28156	0.0516249	-5.45397	4.92588e-08	2.06014e-06
gamt	8494.16	-0.509623	0.093472	-5.45214	4.97667e-08	2.07666e-06
eif5b	3534.76	-0.259672	0.0476406	-5.45064	5.01883e-08	2.08951e-06
nr0b1	221.448	0.830554	0.152403	5.44974	5.04448e-08	2.09073e-06
sez6l2	1071.48	0.569518	0.104503	5.4498	5.04277e-08	2.09073e-06
cxcl19	95.9704	1.3244	0.243308	5.44331	5.22986e-08	2.1627e-06
cnfn	110.695	-1.09263	0.200828	-5.44062	5.30954e-08	2.19072e-06
si:ch211-125o16.4	3524.22	0.529464	0.0974263	5.43451	5.49486e-08	2.26211e-06
foxg1b	637.948	0.762341	0.140313	5.43315	5.53674e-08	2.27427e-06
prelid3b	5547.54	0.423849	0.0781419	5.42409	5.82497e-08	2.38733e-06
dusp1	2401.13	0.693039	0.128008	5.41404	6.16175e-08	2.51974e-06
sephs1	781.463	-0.370872	0.068553	-5.41	6.30243e-08	2.57156e-06
ldlra	1167.85	0.62831	0.116226	5.40594	6.44705e-08	2.62475e-06
loxl2a	907.986	0.459783	0.0850919	5.40337	6.5401e-08	2.65675e-06
klf2b	758.521	-0.51784	0.095998	-5.39428	6.87998e-08	2.78186e-06
nfil3-6	965.326	1.17529	0.21789	5.39399	6.89107e-08	2.78186e-06
slc38a4	3148.96	0.428223	0.0793899	5.39393	6.89343e-08	2.78186e-06
tnni2a.1	1205.47	-0.425656	0.0789469	-5.39168	6.98031e-08	2.81076e-06
slc13a5a	209.498	0.63071	0.117007	5.39034	7.03236e-08	2.82553e-06
plpp7	368.833	-0.52567	0.0976851	-5.38126	7.39643e-08	2.96534e-06
si:ch211-212k18.7	2742.95	0.255527	0.047494	5.3802	7.44046e-08	2.97651e-06
cct8	7857.17	-0.226289	0.0421323	-5.37092	7.83378e-08	3.12706e-06
nudt21	803.523	-0.338125	0.0630298	-5.36453	8.11597e-08	3.23269e-06
pim2	216.491	0.858704	0.160111	5.36316	8.17763e-08	3.24872e-06
tomm22	1265.66	-0.341414	0.0636627	-5.36286	8.19154e-08	3.24872e-06
oclna	1607.32	0.343776	0.064164	5.35778	8.42519e-08	3.3342e-06
sae1	705.989	-0.401328	0.074967	-5.3534	8.63174e-08	3.40861e-06
dock8	1168.09	0.342334	0.0639638	5.352	8.69886e-08	3.42776e-06
alpi.2	2013.11	0.552571	0.103376	5.34526	9.02881e-08	3.55017e-06
rgl3a	313.721	0.523817	0.0980072	5.34468	9.05781e-08	3.55398e-06
hoxc13a	92.0386	-0.905479	0.169515	-5.34157	9.21432e-08	3.6077e-06
ppm1na	263.728	0.657816	0.123223	5.3384	9.37684e-08	3.66354e-06
cbx3a	1687.44	-0.288445	0.054054	-5.33623	9.48979e-08	3.69199e-06
zgc:161969	496.574	-0.443866	0.0831763	-5.33644	9.47883e-08	3.69199e-06
shha	222.986	-0.618514	0.115983	-5.33278	9.67186e-08	3.75489e-06
lgals2a	1198.89	-0.408804	0.0766867	-5.33083	9.77627e-08	3.78743e-06
abcg2a	1208.83	0.542191	0.101896	5.32103	1.03184e-07	3.98905e-06
acvr1ba	1294.56	0.29908	0.0562702	5.31507	1.06616e-07	4.11311e-06
klhl40b	340.783	-0.562874	0.10597	-5.31164	1.08643e-07	4.18253e-06
eefsec	277.204	-0.564446	0.106319	-5.30901	1.10222e-07	4.23446e-06
elovl6l	481.725	0.53753	0.101334	5.30455	1.12952e-07	4.32798e-06
mat2aa	6769.02	0.338736	0.063861	5.30427	1.13127e-07	4.32798e-06
cbx5	3577	-0.22156	0.0417862	-5.30222	1.14406e-07	4.36784e-06
rnf213a	1663.68	0.499054	0.0941367	5.30137	1.14936e-07	4.37898e-06
mylk4a	1330.79	0.347444	0.0655629	5.29941	1.16178e-07	4.41717e-06
xdh	817.648	0.474374	0.0895333	5.29829	1.16892e-07	4.43514e-06
rrs1	962.671	-0.367887	0.0694609	-5.29632	1.1816e-07	4.47403e-06
nupr1	954.426	1.93131	0.364759	5.29476	1.1917e-07	4.503e-06
adgrb1b	994.013	0.562326	0.106217	5.29411	1.19598e-07	4.50994e-06
nr1h5	116.735	0.864374	0.163404	5.28979	1.22457e-07	4.60829e-06
per1b	3557.92	0.291196	0.0550773	5.28704	1.2431e-07	4.66848e-06
hspd1	8675.73	-0.318587	0.0602642	-5.28651	1.24672e-07	4.67252e-06
rrbp1b	2326.52	-0.277027	0.0524156	-5.2852	1.25565e-07	4.69643e-06
usp1	872.593	-0.327285	0.0620243	-5.27672	1.31514e-07	4.90895e-06
tgm1l1	1023.81	0.427103	0.0810039	5.27262	1.34489e-07	5.00985e-06
u2af2a	1284.49	-0.313153	0.0594478	-5.2677	1.38147e-07	5.13573e-06
exosc6	256.338	-0.495947	0.0941878	-5.26551	1.39799e-07	5.18664e-06
ahsg2	3977.13	-1.2802	0.243224	-5.26345	1.41379e-07	5.22352e-06
pde4ca	345.767	0.548156	0.104151	5.2631	1.41644e-07	5.22352e-06
si:ch211-198a12.6	2738.37	-0.245134	0.0465754	-5.26317	1.41593e-07	5.22352e-06
esyt2a	928.744	0.373688	0.0710286	5.26108	1.43208e-07	5.27064e-06
foxc1b	463.292	-0.456621	0.0868332	-5.25859	1.45163e-07	5.3319e-06
slc5a1	3632.92	0.470908	0.0895595	5.25805	1.45593e-07	5.33705e-06
g3bp1	4891.21	-0.325001	0.062018	-5.24044	1.60194e-07	5.86061e-06
zmp:0000000991	322.761	0.536011	0.102302	5.23952	1.60997e-07	5.8783e-06
fkbp7	763.779	-0.439802	0.083994	-5.23611	1.63993e-07	5.97585e-06
si:dkey-250k15.7	199.898	0.670917	0.128321	5.22843	1.70959e-07	6.21735e-06
ciarta	1921.49	0.349027	0.0668038	5.22466	1.74473e-07	6.33266e-06
si:dkey-40m6.8	942.527	0.516014	0.0987863	5.22354	1.75538e-07	6.35875e-06
mcl1b	1908.76	0.456397	0.0876137	5.2092	1.89661e-07	6.85687e-06
FP074902.3	189.425	0.78234	0.150337	5.2039	1.9515e-07	7.02769e-06
acad8	785.009	-0.395723	0.0760423	-5.20398	1.95062e-07	7.02769e-06
parp1	2109.78	-0.312409	0.0600408	-5.20327	1.9581e-07	7.03769e-06
fbxo25	378.144	0.630813	0.121301	5.20041	1.98854e-07	7.11928e-06
ube2al	794.89	0.413147	0.0794435	5.20051	1.98746e-07	7.11928e-06
nrip1a	539.351	0.379337	0.0729591	5.19931	2.00034e-07	7.14761e-06
thumpd3	554.346	-0.418746	0.0805759	-5.19691	2.02626e-07	7.22622e-06
riok3	1163.28	0.343141	0.0660475	5.19536	2.04322e-07	7.2726e-06
si:ch211-222l21.1	10227.2	-0.257998	0.0496628	-5.195	2.04718e-07	7.27263e-06
ranbp1	3373.44	-0.223865	0.043103	-5.19373	2.06126e-07	7.30852e-06
atf5a	615.938	0.400575	0.0771383	5.19295	2.06989e-07	7.31097e-06
ddx1	1414.45	-0.317752	0.0611861	-5.19321	2.06694e-07	7.31097e-06
pqbp1	345.449	-0.466847	0.0899379	-5.19077	2.09429e-07	7.38296e-06
mep1b	901.39	0.593254	0.114305	5.19011	2.10172e-07	7.395e-06
si:ch211-260e23.9	520.882	1.06765	0.205796	5.1879	2.12675e-07	7.46881e-06
spon2b	458.517	-0.490179	0.0945383	-5.18498	2.16043e-07	7.57261e-06
mylk4b	422.577	0.521959	0.100785	5.17893	2.23167e-07	7.80745e-06
zgc:123278	180.622	0.821561	0.158828	5.17264	2.30808e-07	8.05945e-06
glulb	3942.06	0.269179	0.0520549	5.17105	2.32779e-07	8.11286e-06
myog	135.845	-0.863457	0.167139	-5.16609	2.39038e-07	8.31528e-06
fitm1	315.954	-0.58336	0.112939	-5.16526	2.40099e-07	8.33641e-06
vwf	253.82	0.675491	0.130843	5.16259	2.43554e-07	8.44045e-06
dazap2	1819.12	0.250187	0.0484731	5.16135	2.45181e-07	8.48085e-06
mrpl18	521.943	-0.435214	0.0844048	-5.15628	2.51911e-07	8.6973e-06
slc40a1	2361.85	0.524453	0.101998	5.14178	2.72154e-07	9.37863e-06
tmprss13a	206.701	0.6463	0.125711	5.14116	2.73049e-07	9.39187e-06
crabp2b	1093.88	-0.393472	0.0765456	-5.14036	2.74207e-07	9.40219e-06
il6st	2044.08	0.343009	0.0667346	5.1399	2.74882e-07	9.40219e-06
ube2s	716.494	-0.341339	0.0664074	-5.14008	2.74626e-07	9.40219e-06
FQ323156.1	1069.87	0.574341	0.111883	5.13343	2.84515e-07	9.71362e-06
astn1	632.424	0.516932	0.100716	5.13258	2.85804e-07	9.73955e-06
dpys	937.911	-0.467019	0.0910697	-5.12816	2.92595e-07	9.95255e-06
ppid	1307.19	-0.330881	0.0645639	-5.12485	2.9777e-07	1.01099e-05
prmt1	4857.71	-0.248311	0.0484556	-5.12451	2.98319e-07	1.01099e-05
pdpk1a	277.84	0.864828	0.168799	5.12343	3.00029e-07	1.01491e-05
armc9	152.632	1.05402	0.205935	5.11822	3.08436e-07	1.04144e-05
cth	2472.64	-0.329857	0.0644684	-5.11657	3.11147e-07	1.04867e-05
timm10	774.962	-0.356634	0.0697196	-5.11527	3.13299e-07	1.05399e-05
six7	507.705	0.673415	0.131751	5.11126	3.2001e-07	1.0746e-05
CR352263.1	35.8733	-1.25192	0.245178	-5.10614	3.28808e-07	1.10213e-05
eif3jb	1530.91	-0.286643	0.0561762	-5.10257	3.35065e-07	1.12107e-05
cdc5l	2046.93	-0.412227	0.0807944	-5.10217	3.35773e-07	1.1214e-05
meox1	275.773	-0.483396	0.0947815	-5.10011	3.39463e-07	1.12971e-05
zgc:172051	615.374	0.783535	0.153632	5.10009	3.39489e-07	1.12971e-05
si:dkey-184p9.7	83.4015	1.02021	0.200226	5.09529	3.48205e-07	1.15662e-05
rgma	1457.95	-0.275045	0.0540281	-5.09077	3.56611e-07	1.18241e-05
gsta.1	1155.36	-0.503404	0.0989097	-5.08953	3.58959e-07	1.18805e-05
CR376766.1	701.34	-0.538702	0.105882	-5.08774	3.62357e-07	1.195e-05
zgc:154075	160.312	0.624745	0.122792	5.08783	3.62186e-07	1.195e-05
mid1ip1l	1645.94	-0.416715	0.081943	-5.08543	3.66791e-07	1.20746e-05
zgc:152670	135.312	1.08592	0.213657	5.08253	3.72446e-07	1.22388e-05
stat5a	214.1	0.591027	0.1163	5.0819	3.73685e-07	1.22577e-05
prps1b	395.056	-0.40751	0.0802133	-5.08033	3.76773e-07	1.2337e-05
matn3b	162.221	-0.745982	0.146887	-5.07861	3.80202e-07	1.24271e-05
plod1a	840.551	-0.340567	0.0672015	-5.06785	4.02329e-07	1.31271e-05
map1lc3a	504.772	0.560655	0.110652	5.06681	4.04539e-07	1.31758e-05
plk3	1299.2	0.357038	0.0705306	5.06217	4.14521e-07	1.34771e-05
obsl1a	777.915	-0.400427	0.0791084	-5.06175	4.15423e-07	1.34826e-05
uri1	979.374	-0.302661	0.0598141	-5.06004	4.19178e-07	1.35805e-05
grn1	425.786	0.660605	0.130828	5.04943	4.43126e-07	1.43311e-05
si:rp71-46j2.7	485.801	0.431422	0.0856399	5.03763	4.71336e-07	1.52167e-05
agk	770.391	-0.32132	0.0637963	-5.03665	4.73745e-07	1.52677e-05
hapln1a	3099.42	-0.286147	0.0568232	-5.03575	4.75992e-07	1.53133e-05
si:dkey-96g2.1	424.62	0.741762	0.147312	5.03532	4.77056e-07	1.53207e-05
mhc1zba	3983.83	0.292823	0.0581636	5.03447	4.79176e-07	1.5362e-05
arhgap29b	529.24	0.437961	0.0870007	5.03399	4.80363e-07	1.53733e-05
dhrs3a	415.187	0.532004	0.10583	5.02696	4.98315e-07	1.59201e-05
cebpb	2312.03	0.506179	0.100754	5.02394	5.06228e-07	1.61449e-05
ggt1b	490.106	0.51549	0.102683	5.0202	5.16188e-07	1.64341e-05
gadd45ga	406.681	0.631528	0.125866	5.01748	5.23539e-07	1.66393e-05
fscn1a	3408.51	-0.281848	0.0561791	-5.01696	5.24953e-07	1.66555e-05
cyp26c1	225.132	0.582728	0.11619	5.01532	5.29449e-07	1.67692e-05
eif2s1a	970.16	-0.279293	0.0556946	-5.01471	5.31128e-07	1.67935e-05
acat2	683.511	0.508376	0.101501	5.00859	5.48307e-07	1.72991e-05
six1b	522.032	-0.410158	0.0818949	-5.00835	5.48999e-07	1.72991e-05
lrrc58a	207.251	-0.591566	0.118157	-5.00659	5.54035e-07	1.7428e-05
snai2	862.491	-0.337037	0.0673923	-5.00113	5.69964e-07	1.78984e-05
zgc:198329	213.881	0.615687	0.123232	4.99617	5.84794e-07	1.83329e-05
ACTC1	1272.56	-1.38818	0.278024	-4.99303	5.94396e-07	1.85391e-05
acot16	354.902	0.507514	0.101641	4.99319	5.9389e-07	1.85391e-05
cyp8b1	966.29	-0.612329	0.122634	-4.99314	5.94057e-07	1.85391e-05
mrpl48	328.53	-0.434267	0.0870688	-4.98763	6.11235e-07	1.89999e-05
pum3	1265.64	-0.308782	0.0619077	-4.98777	6.10793e-07	1.89999e-05
kctd3	289.245	0.540657	0.108417	4.98681	6.13841e-07	1.90487e-05
tmsb	296.958	-0.538157	0.107965	-4.98455	6.21047e-07	1.92399e-05
si:dkeyp-57f11.2	1699.36	-0.351264	0.0705603	-4.97821	6.41766e-07	1.98484e-05
uqcrc2b	3859.41	-0.222688	0.0447407	-4.97731	6.44746e-07	1.99071e-05
l3mbtl2	441.303	-0.381046	0.0765738	-4.9762	6.48454e-07	1.9988e-05
etnk1	3057.46	0.323271	0.0650088	4.97272	6.60207e-07	2.03163e-05
tgm5l	499.271	1.90125	0.382965	4.96455	6.88594e-07	2.11544e-05
mrc1b	290.506	0.461951	0.0931986	4.95663	7.1725e-07	2.1998e-05
ctss2.1	189.054	0.732298	0.147874	4.95217	7.33894e-07	2.24711e-05
dmxl2	1298.24	0.475184	0.0960518	4.94716	7.53035e-07	2.30189e-05
adamts8a	164.946	0.59796	0.120909	4.94554	7.5935e-07	2.31734e-05
immt	3606.94	-0.202788	0.041016	-4.94412	7.64871e-07	2.32647e-05
sumo3b	1298	-0.34337	0.0694492	-4.94419	7.64622e-07	2.32647e-05
leng8	3582.96	0.296271	0.0599352	4.9432	7.68514e-07	2.3337e-05
crot	637.397	0.358894	0.0726145	4.94246	7.71447e-07	2.33874e-05
wdfy3	665.965	0.493332	0.0998669	4.93989	7.81648e-07	2.36577e-05
egr1	3162.81	0.608983	0.123297	4.93917	7.8455e-07	2.37065e-05
aldh7a1	4791	-0.265262	0.0537487	-4.93523	8.00565e-07	2.41113e-05
ppp1r10	1601.44	-0.313131	0.063445	-4.93547	7.99571e-07	2.41113e-05
si:ch211-186e20.2	55.8027	1.10878	0.224731	4.93382	8.06357e-07	2.4246e-05
galnt6	872.158	0.35183	0.0713397	4.93176	8.14905e-07	2.44233e-05
zgc:154142	3863.66	-0.438341	0.0888791	-4.93188	8.14435e-07	2.44233e-05
c1qbp	2145.48	-0.289433	0.0586995	-4.93076	8.19083e-07	2.45086e-05
aifm1	2173.23	-0.264258	0.0536626	-4.92443	8.4607e-07	2.5275e-05
nap1l4a	3157.18	-0.282942	0.057501	-4.92065	8.62568e-07	2.57261e-05
casq2	1482.98	-0.394268	0.0801312	-4.92028	8.64225e-07	2.57338e-05
kif1ab	1124.04	0.567364	0.115418	4.91573	8.84532e-07	2.62959e-05
fpgs	844.476	0.29435	0.0599157	4.91274	8.98127e-07	2.6657e-05
plk2a	470.423	0.498762	0.101531	4.9124	8.99679e-07	2.666e-05
manf	1567.83	-0.403592	0.08219	-4.91048	9.08532e-07	2.68791e-05
lims2	490.97	-0.434782	0.088596	-4.90746	9.22617e-07	2.7252e-05
fzd7a	1521.56	-0.296062	0.0603413	-4.90645	9.27393e-07	2.73492e-05
u2af1	1405.54	-0.314044	0.0640176	-4.90559	9.31454e-07	2.7425e-05
cct6a	10561.9	-0.199558	0.0406838	-4.90509	9.33865e-07	2.7452e-05
si:dkey-74k8.3	838.524	-0.454527	0.0927683	-4.89959	9.60347e-07	2.81855e-05
CR855337.1	37.6274	1.53447	0.313242	4.89866	9.64918e-07	2.82019e-05
lmbr1l	583.938	0.44577	0.0910005	4.89854	9.65504e-07	2.82019e-05
raver2	388.115	0.452435	0.0923549	4.89887	9.63875e-07	2.82019e-05
si:ch211-11k18.4	564.794	-0.375364	0.0766428	-4.89757	9.70282e-07	2.82966e-05
si:dkey-18a10.3	137.88	0.692392	0.141457	4.89473	9.84402e-07	2.86629e-05
nog3	227.833	-0.618683	0.126407	-4.89436	9.86252e-07	2.86714e-05
mst1	438.906	0.572182	0.11698	4.89127	1.00186e-06	2.90334e-05
si:ch1073-464p5.5	147.076	1.10968	0.226862	4.89142	1.00113e-06	2.90334e-05
slc2a6	208.727	1.04663	0.214	4.89082	1.00418e-06	2.90548e-05
arrdc1b	318.967	0.509634	0.104241	4.88901	1.01347e-06	2.92775e-05
smad6b	468.562	-0.426146	0.0874045	-4.87556	1.08501e-06	3.12952e-05
gpx8	199.889	-0.515007	0.105648	-4.87474	1.08954e-06	3.13768e-05
abhd3	591.734	0.357544	0.0733901	4.87182	1.10573e-06	3.17931e-05
serpinb1l4	185.789	-0.968108	0.19882	-4.86928	1.12005e-06	3.21548e-05
bada	213.465	0.966824	0.198569	4.86896	1.12187e-06	3.21569e-05
apoa1a	31812.8	0.327722	0.0673394	4.86671	1.13471e-06	3.24743e-05
plxna4	1273.98	0.393818	0.0809373	4.86572	1.14042e-06	3.25869e-05
hpn	253.474	0.519535	0.106789	4.86505	1.1443e-06	3.26472e-05
ABCF3	494.531	-0.393728	0.0809849	-4.86175	1.16353e-06	3.31445e-05
pitx3	221.161	-0.554642	0.114123	-4.86003	1.17368e-06	3.33304e-05
thbs3b	700.418	-0.412769	0.0849309	-4.86005	1.17356e-06	3.33304e-05
gspt1	1128.26	-0.349354	0.0719025	-4.85872	1.18146e-06	3.34995e-05
badb	173.836	0.804781	0.165806	4.85376	1.2114e-06	3.42429e-05
cav3	1047.57	-0.43807	0.0902518	-4.85386	1.21082e-06	3.42429e-05
HECTD4	450.781	0.442029	0.091146	4.84968	1.2366e-06	3.48483e-05
nudc	971.183	-0.319876	0.0659541	-4.84998	1.23473e-06	3.48483e-05
tmed9	2661.42	-0.266234	0.0549514	-4.8449	1.26675e-06	3.56432e-05
abl2	623.778	0.329982	0.0681151	4.84448	1.26945e-06	3.56647e-05
scd	98.4461	0.819158	0.169135	4.84321	1.27756e-06	3.5838e-05
fkbp10b	597.231	-0.414995	0.0858332	-4.83491	1.33209e-06	3.73107e-05
ch25hl1.1	189.903	-0.802912	0.166127	-4.83311	1.34414e-06	3.75911e-05
adh5	3637.61	-0.363063	0.0753471	-4.81854	1.44614e-06	4.0321e-05
nasp	1420.24	-0.318069	0.0660055	-4.81882	1.44407e-06	4.0321e-05
tbx1	305.579	-0.472478	0.0980886	-4.81684	1.45847e-06	4.06034e-05
psma5	1790.07	-0.289388	0.0600823	-4.81653	1.46075e-06	4.06052e-05
twist1b	167.134	-0.583754	0.121227	-4.8154	1.46909e-06	4.07754e-05
hlfa	1240.13	0.464882	0.0965721	4.81383	1.48062e-06	4.10338e-05
PXMP4	279.649	-0.600871	0.124847	-4.81287	1.48774e-06	4.11073e-05
gspt1l	6841.94	-0.200441	0.041645	-4.8131	1.48604e-06	4.11073e-05
csf2rb	138.177	0.701937	0.145921	4.81039	1.50635e-06	4.15591e-05
mid1ip1a	1710.3	0.395928	0.0823227	4.80946	1.51338e-06	4.16904e-05
BX649250.1	780.412	-0.305538	0.0635889	-4.80489	1.54833e-06	4.2526e-05
anp32b	3100.02	-0.300776	0.0625971	-4.80495	1.54792e-06	4.2526e-05
fzd2	1286.11	-0.313595	0.0652749	-4.80422	1.55357e-06	4.26063e-05
nrxn3a	778.828	0.433178	0.0901888	4.80302	1.56292e-06	4.27988e-05
sh3yl1	88.4147	0.908216	0.189282	4.79822	1.60082e-06	4.37715e-05
ncoa4	1919	0.358726	0.0748504	4.79257	1.64659e-06	4.49564e-05
tnnc1b	2118.33	-0.357371	0.0746335	-4.78835	1.68158e-06	4.58437e-05
and3	850.15	-0.633122	0.132236	-4.78782	1.68606e-06	4.58979e-05
hspa14	1215.43	-0.325482	0.0679969	-4.78671	1.69536e-06	4.60148e-05
naa40	778.098	-0.30151	0.0629854	-4.78699	1.69301e-06	4.60148e-05
kif1b	2815.5	0.338889	0.0708236	4.78497	1.71012e-06	4.63469e-05
cicb	1617.49	0.345862	0.0722985	4.7838	1.72009e-06	4.64802e-05
nt5c2l1	294.708	0.514206	0.107489	4.78382	1.71999e-06	4.64802e-05
atg9a	491.393	0.494605	0.103427	4.78217	1.73412e-06	4.67357e-05
cuzd1.1	1780.84	0.88054	0.184132	4.78211	1.73462e-06	4.67357e-05
abcc2	4729.93	0.55476	0.116045	4.78055	1.74816e-06	4.70316e-05
ttc4	537.616	-0.396453	0.0829756	-4.77795	1.77092e-06	4.75745e-05
nrip1b	553.882	0.386454	0.080894	4.77729	1.77675e-06	4.76614e-05
cbwd	343.589	-0.418673	0.0876772	-4.77517	1.79558e-06	4.80964e-05
uchl5	713.293	-0.307996	0.0645575	-4.77089	1.83415e-06	4.90582e-05
NDUFC1	530.66	-0.416337	0.0872822	-4.77001	1.84217e-06	4.92011e-05
si:ch1073-385f13.3	50.5474	1.14717	0.240686	4.76625	1.87689e-06	5.00557e-05
enah	1752.07	-0.272727	0.0572565	-4.76324	1.90506e-06	5.07335e-05
si:ch211-221f10.2	734.251	0.462321	0.0971007	4.76125	1.92395e-06	5.11625e-05
zgc:66479	1072.88	-0.34355	0.0721623	-4.76079	1.92837e-06	5.12062e-05
ddit4	888.931	0.91104	0.191426	4.75922	1.94341e-06	5.15312e-05
got2b	4053.16	-0.226551	0.0476204	-4.75744	1.96059e-06	5.19119e-05
pax1b	147.658	-0.607684	0.127754	-4.75668	1.96805e-06	5.20346e-05
rnaset2	741.465	0.466599	0.0981186	4.75546	1.97994e-06	5.22739e-05
nutf2	1336.8	-0.281928	0.0593055	-4.75383	1.99596e-06	5.26213e-05
si:zfos-464b6.2	173.654	0.597712	0.125789	4.75171	2.01701e-06	5.31002e-05
tram2	468.983	-0.367198	0.0772829	-4.75135	2.02066e-06	5.31202e-05
tgfbi	5800.32	-0.285967	0.0602248	-4.74833	2.05102e-06	5.38416e-05
tsc22d2	999.885	0.352301	0.0742142	4.74708	2.06372e-06	5.40976e-05
klhl24b	552.311	0.646357	0.136193	4.74588	2.07598e-06	5.43417e-05
mt2	1097.38	-0.377728	0.079655	-4.74205	2.11562e-06	5.53007e-05
hsd20b2	304.031	0.516249	0.108876	4.74163	2.1201e-06	5.5339e-05
trim35-12	177.445	0.655556	0.13828	4.74078	2.12901e-06	5.54931e-05
col9a1b	764.099	-0.703052	0.148339	-4.73951	2.14237e-06	5.57622e-05
ndufab1b	1138.83	-0.336941	0.0710995	-4.73901	2.14762e-06	5.582e-05
tada2a	196.633	-0.57339	0.121093	-4.73511	2.18941e-06	5.67457e-05
tmem79a	82.6063	0.959788	0.202686	4.73534	2.18686e-06	5.67457e-05
muc5.2	663.639	0.966881	0.204258	4.73363	2.20538e-06	5.70794e-05
dmgdh	703.811	0.42538	0.0898958	4.73192	2.22404e-06	5.74814e-05
mmp9	604.991	0.639112	0.1351	4.73066	2.23796e-06	5.77602e-05
chia.1	18808.6	0.394865	0.0834825	4.72992	2.24613e-06	5.78897e-05
CU467861.1	1425.72	-0.644255	0.136396	-4.72342	2.31906e-06	5.96857e-05
bcat2	1950.25	-0.294652	0.0624068	-4.72147	2.34146e-06	6.0178e-05
phb2b	1513.04	-0.369632	0.0783465	-4.71791	2.38281e-06	6.11556e-05
lyve1a	88.5653	1.04835	0.222221	4.71761	2.38636e-06	6.11614e-05
adgrf6	632.083	0.449903	0.095391	4.71641	2.40046e-06	6.1437e-05
naa25	1499.19	-0.240611	0.0510388	-4.71427	2.42581e-06	6.19998e-05
igsf9b	367.069	0.49303	0.104619	4.71262	2.44548e-06	6.22431e-05
prrx1a	784.09	-0.355568	0.0754489	-4.7127	2.4445e-06	6.22431e-05
ptmaa	7700.49	-0.241931	0.0513319	-4.71307	2.4401e-06	6.22431e-05
klhl40a	665.625	-0.366739	0.0778951	-4.70812	2.50013e-06	6.3546e-05
mtif2	414.785	-0.37375	0.0793933	-4.70757	2.50685e-06	6.36231e-05
si:ch211-132b12.7	2122.76	0.283246	0.0601715	4.70731	2.51007e-06	6.36231e-05
c23h20orf24	1446.16	-0.294806	0.0626589	-4.70494	2.53944e-06	6.42624e-05
myt1la	601.738	0.599267	0.127376	4.70471	2.54228e-06	6.42624e-05
cct4	10150.3	-0.221469	0.0470887	-4.70323	2.56075e-06	6.46406e-05
tuft1a	1218.97	0.327645	0.0696721	4.70267	2.56783e-06	6.47303e-05
uqcc2	429.859	-0.405744	0.0862903	-4.70207	2.57531e-06	6.48301e-05
nfe2l2a	2630.82	0.284625	0.0605689	4.69919	2.61192e-06	6.5662e-05
anapc4	346.99	-0.418503	0.0890678	-4.6987	2.61828e-06	6.57321e-05
xaf1	202.371	0.61144	0.130158	4.69766	2.63155e-06	6.59753e-05
pnn	2622.91	-0.257488	0.0548287	-4.69623	2.65008e-06	6.62591e-05
yars	2266.1	-0.274332	0.0584149	-4.69627	2.64957e-06	6.62591e-05
tnfsf10l4	45.2726	-1.20433	0.256568	-4.69401	2.67903e-06	6.68462e-05
ugt5b2	545.374	-0.429172	0.0914324	-4.69387	2.68082e-06	6.68462e-05
abcc5	2907.29	0.394475	0.0840643	4.69254	2.69838e-06	6.71928e-05
si:ch73-14h1.2	666.23	0.533928	0.1138	4.69181	2.70801e-06	6.73416e-05
si:dkey-151j17.4	2320.38	0.771684	0.164504	4.69098	2.719e-06	6.75236e-05
zmp:0000001082	257.789	0.484101	0.10331	4.68589	2.78745e-06	6.91304e-05
f5	1303.25	0.557728	0.119059	4.68447	2.80679e-06	6.95162e-05
crls1	495.506	-0.3732	0.0796866	-4.68335	2.82221e-06	6.98041e-05
gpat3	527.914	0.419935	0.0896769	4.68275	2.83046e-06	6.99142e-05
ahsg1	821.055	-1.36824	0.292342	-4.68029	2.86474e-06	7.06661e-05
cfl2	3986.91	-0.304143	0.0650047	-4.67878	2.8858e-06	7.10904e-05
irf2bp2a	1062.01	0.289245	0.0618394	4.67735	2.90602e-06	7.13973e-05
xkr9	87.1436	0.859298	0.183711	4.67744	2.90475e-06	7.13973e-05
zeb2b	427.705	0.438677	0.0938475	4.67436	2.94867e-06	7.23486e-05
si:ch211-131k2.3	411.107	-0.475934	0.101851	-4.67284	2.97065e-06	7.27908e-05
p3h1	722.197	-0.405875	0.086904	-4.67039	3.00632e-06	7.35669e-05
calm2a	3389.71	-0.19104	0.0409174	-4.66891	3.02806e-06	7.39887e-05
id2a	1586.73	-0.288756	0.0618498	-4.66867	3.0316e-06	7.39887e-05
si:ch211-232b12.5	283.305	0.472124	0.10116	4.66709	3.05494e-06	7.44595e-05
CU681842.1	279.355	0.592269	0.126918	4.66654	3.06321e-06	7.45625e-05
si:dkey-221j11.3	234.273	-0.596566	0.127852	-4.66608	3.07006e-06	7.46304e-05
tyrp1b	1920.24	-0.325264	0.0697363	-4.6642	3.09819e-06	7.52149e-05
ruvbl1	1184.64	-0.2849	0.0610939	-4.66332	3.11146e-06	7.54377e-05
naa15a	3178.51	-0.249465	0.0535465	-4.65886	3.17969e-06	7.69903e-05
dhx30	458.357	-0.385057	0.0828662	-4.64673	3.37233e-06	8.15475e-05
itm2cb	551.204	0.3781	0.0813838	4.64588	3.38625e-06	8.17767e-05
rps6kb1a	434.849	0.385523	0.0829953	4.64512	3.39881e-06	8.19724e-05
twist1a	195.781	-0.609857	0.131395	-4.6414	3.46061e-06	8.33535e-05
cbx1a	2036.76	-0.232194	0.0500419	-4.63998	3.48435e-06	8.38158e-05
cops2	1692.45	-0.245696	0.0529574	-4.6395	3.49248e-06	8.39015e-05
hspa4a	5183.63	-0.312803	0.0675029	-4.63392	3.58813e-06	8.6087e-05
si:dkey-184p18.2	277.316	0.453429	0.0978845	4.63229	3.61651e-06	8.66549e-05
adh8b	4030	-0.486074	0.105038	-4.62762	3.6989e-06	8.84638e-05
stat2	760.459	0.376596	0.0813826	4.62747	3.70162e-06	8.84638e-05
cry5	311.934	0.423705	0.0916313	4.62402	3.7637e-06	8.9831e-05
CU856539.2	753.51	0.352613	0.0762963	4.62163	3.80736e-06	9.07551e-05
gbgt1l3	143.007	-0.664319	0.143791	-4.62003	3.83689e-06	9.13409e-05
ran	9689.62	-0.182739	0.0395582	-4.6195	3.84674e-06	9.13474e-05
si:ch73-329n5.1	45.5785	1.15089	0.249138	4.61948	3.84709e-06	9.13474e-05
cirbpa	9425.65	-0.232685	0.050374	-4.61916	3.85296e-06	9.13687e-05
stard7	1552.36	-0.274838	0.0595612	-4.61438	3.94264e-06	9.3375e-05
lnx1	541.444	0.398484	0.0863779	4.61327	3.96389e-06	9.37577e-05
cx35.4	529.249	0.339633	0.073632	4.61258	3.97703e-06	9.39477e-05
impdh2	1597.1	-0.306894	0.0665877	-4.60887	4.0487e-06	9.55182e-05
kcnk5b	172.608	0.587357	0.127497	4.60682	4.08873e-06	9.63391e-05
bcl2l1	803.245	0.338685	0.0735331	4.60588	4.10728e-06	9.66523e-05
p3h3	388.548	-0.439394	0.0954386	-4.60395	4.14555e-06	9.74285e-05
kcnj1a.5	70.6218	1.12883	0.245241	4.60296	4.16528e-06	9.76427e-05
si:ch73-181m17.1	135.468	1.17757	0.255826	4.60303	4.16385e-06	9.76427e-05
cd248b	554.749	-0.455566	0.0989805	-4.60259	4.17277e-06	9.76937e-05
lrrc7	460.209	0.562936	0.122407	4.5989	4.24726e-06	9.93115e-05
ola1	4377.59	-0.217391	0.0472878	-4.59718	4.28243e-06	0.000100007
gpr63	160.279	0.617872	0.134687	4.58747	4.48652e-06	0.00010464
pa2g4a	5792.16	-0.226121	0.0492957	-4.58703	4.49598e-06	0.000104728
orc3	461.661	-0.380085	0.0829036	-4.58466	4.5472e-06	0.000105787
ace2	9770.39	0.337222	0.0735822	4.58293	4.58505e-06	0.000106533
nuak1a	335.044	0.452805	0.0988377	4.5813	4.62088e-06	0.00010723
pfkfb3	952.195	0.436573	0.0953939	4.57653	4.72755e-06	0.000109567
plekhn1	335.107	0.433172	0.0946564	4.57626	4.73373e-06	0.000109573
tbl2	763.437	-0.313847	0.0685871	-4.57589	4.74207e-06	0.000109628
nat10	1442.28	-0.272571	0.0595754	-4.57523	4.75696e-06	0.000109696
ncor2	2842.53	0.271844	0.059414	4.57542	4.75266e-06	0.000109696
pla2g15	916.102	0.353769	0.0773685	4.57253	4.8188e-06	0.000110983
fkbp1b	941.277	-0.374659	0.0819624	-4.57111	4.85155e-06	0.000111458
slbp	465.525	-0.368825	0.080684	-4.57123	4.84877e-06	0.000111458
kidins220b	3738.22	0.378542	0.0829305	4.56457	5.00514e-06	0.000114701
pdia4	4480.24	-0.325201	0.0712415	-4.56477	5.00047e-06	0.000114701
CHST6	240.047	0.615338	0.134834	4.56367	5.02668e-06	0.000114908
serpind1	714.918	0.381825	0.0836633	4.56382	5.02301e-06	0.000114908
srm	1158.52	-0.354735	0.0777932	-4.55998	5.11579e-06	0.0001168
samd1a	214.702	-0.542174	0.118925	-4.55894	5.14135e-06	0.000117238
NCKAP1L	376.994	0.43364	0.0951379	4.55801	5.16397e-06	0.000117608
mknk2b	3566.26	0.755018	0.165678	4.55715	5.18516e-06	0.000117945
mfsd6a	219.701	0.51904	0.113986	4.55353	5.2754e-06	0.000119849
s1pr5a	237.442	-0.484854	0.106498	-4.5527	5.29606e-06	0.00012017
fam49a	447.257	-0.372577	0.081874	-4.55062	5.34884e-06	0.000121218
arnt2	1310.46	0.283061	0.0622186	4.54947	5.37821e-06	0.000121734
osr1	262.999	-0.524254	0.115277	-4.54779	5.42127e-06	0.000122434
si:dkeyp-41f9.3	116.534	-0.748012	0.164485	-4.54759	5.42641e-06	0.000122434
slc6a19a.2	2917.46	0.560449	0.123244	4.54748	5.42909e-06	0.000122434
nr1d1	4683.56	0.272137	0.0598563	4.54651	5.45417e-06	0.000122799
rnf165a	421.342	0.509677	0.112107	4.54634	5.4586e-06	0.000122799
foxo4	1422.09	0.479409	0.105571	4.54109	5.59644e-06	0.000125746
sumo3a	3382.78	-0.199514	0.0439562	-4.53892	5.65432e-06	0.000126891
stra6l	165.025	0.618297	0.136286	4.53675	5.71277e-06	0.000128047
CR854839.1	294.196	0.5422	0.119528	4.53618	5.72833e-06	0.000128239
card14	237.751	0.638775	0.140853	4.53506	5.75873e-06	0.000128683
igfbp1a	1594.55	0.909971	0.200658	4.53493	5.76214e-06	0.000128683
cd63	2895.64	0.288051	0.0635428	4.53318	5.81012e-06	0.000129597
acsl1b	2168.59	0.391985	0.0864999	4.53162	5.85324e-06	0.000130401
zw10	728.013	-0.353359	0.0780116	-4.52958	5.91024e-06	0.000131512
smarcb1a	663.981	-0.343193	0.0757776	-4.52895	5.92769e-06	0.000131741
bach1b	328.582	0.468619	0.103533	4.52626	6.00361e-06	0.000133267
fabp11b	27.8596	-1.66962	0.368931	-4.52555	6.02374e-06	0.000133553
myl1	27597.4	-0.329093	0.0727257	-4.52513	6.03594e-06	0.000133662
creld2	451.643	-0.351363	0.0776847	-4.52293	6.09884e-06	0.000134893
hpdb	3535.09	-0.27984	0.0618879	-4.52172	6.134e-06	0.000135508
emc3	1132.6	-0.270468	0.0598319	-4.52047	6.17026e-06	0.000136087
lsm6	550.679	-0.334802	0.0740662	-4.52031	6.175e-06	0.000136087
atp11c	1193.39	0.326195	0.0721973	4.5181	6.23963e-06	0.000137347
eif5	5275.64	-0.246206	0.0545018	-4.51739	6.26077e-06	0.000137647
mst1ra	437.377	0.503874	0.11159	4.51542	6.31909e-06	0.000138269
myl4	473.687	-0.444559	0.0984503	-4.51557	6.3147e-06	0.000138269
ppargc1b	1290.37	0.334933	0.0741676	4.5159	6.30481e-06	0.000138269
psmd12	1922.41	-0.232034	0.0513814	-4.51591	6.30444e-06	0.000138269
snrpe	657.717	-0.359724	0.0796736	-4.51497	6.33254e-06	0.000138398
tulp4b	658.91	0.393109	0.087073	4.51471	6.34047e-06	0.000138407
mknk2a	487.472	0.496679	0.110063	4.5127	6.40081e-06	0.000139208
rcc1	786.501	-0.305984	0.0678006	-4.513	6.39176e-06	0.000139208
si:ch73-288o11.5	621.883	-0.680589	0.150811	-4.51287	6.3956e-06	0.000139208
vwa11	4264.78	0.53727	0.119063	4.51248	6.4074e-06	0.000139208
grid2ipa	99.2181	0.891815	0.197872	4.50702	6.57435e-06	0.000142539
otos	598.409	-0.436761	0.096908	-4.50696	6.5762e-06	0.000142539
ccnd2a	544.798	-0.450711	0.100098	-4.50269	6.70993e-06	0.000145266
rhol	106.377	0.690468	0.153452	4.49958	6.80866e-06	0.00014723
ldhbb	1073.59	0.604836	0.134462	4.49819	6.85338e-06	0.000148023
pdhb	3856.24	-0.196583	0.0437061	-4.49783	6.86507e-06	0.000148102
tmx2a	162.214	-0.540641	0.120234	-4.49658	6.90556e-06	0.000148801
lman2	1417.65	-0.260649	0.0579948	-4.49435	6.97815e-06	0.000150189
nmt1a	2455.58	-0.229544	0.0510816	-4.49367	7.00071e-06	0.000150499
rbfox1l	1097.18	-0.36951	0.0822589	-4.49203	7.0547e-06	0.000151483
cmn	431.522	-1.47618	0.328697	-4.49099	7.08919e-06	0.000152046
loxl5b	70.4585	-1.04806	0.233501	-4.48846	7.17395e-06	0.000153685
acot11a	249.552	0.527275	0.117513	4.48694	7.22548e-06	0.000154608
ptgr1	1025.21	-0.487019	0.108553	-4.48648	7.24093e-06	0.000154759
RYR2	708.476	0.548591	0.122334	4.48436	7.31318e-06	0.000156122
cebpg	1241.61	0.309869	0.0691172	4.48324	7.35172e-06	0.000156763
smtnl	398.848	0.407123	0.0908388	4.48182	7.40097e-06	0.00015763
pcdh20	428.679	-0.474399	0.105863	-4.48125	7.42058e-06	0.000157865
tpm2	9299.83	-0.256902	0.0573352	-4.4807	7.4397e-06	0.000158089
rnf145b	974.171	-0.276108	0.0616313	-4.48	7.46445e-06	0.000158432
cox5aa	4508.2	-0.238058	0.0531461	-4.47931	7.48845e-06	0.000158759
mrpl36	683.783	-0.313402	0.0700432	-4.47441	7.6621e-06	0.000162147
ptges3b	1726.2	-0.316438	0.0707233	-4.47431	7.66592e-06	0.000162147
cap2	1051.83	-0.424758	0.0949619	-4.47293	7.71541e-06	0.00016282
ltb4r2b	35.159	1.25653	0.280905	4.47314	7.70782e-06	0.00016282
kdm7aa	199.053	0.490627	0.109695	4.47264	7.7258e-06	0.000162852
igfbp1b	428.86	2.1582	0.482685	4.47124	7.77683e-06	0.000163741
nr4a2b	180.953	-0.573092	0.128191	-4.47061	7.79978e-06	0.000164036
gls2a	410.172	0.540833	0.121102	4.46591	7.97282e-06	0.000167484
tmem33	1080.19	-0.282503	0.0632625	-4.46556	7.98601e-06	0.00016757
CR936442.1	330.591	0.6748	0.151238	4.46184	8.12572e-06	0.000170307
nbeal1	853.233	0.310951	0.0697018	4.46117	8.15153e-06	0.000170653
ddx39aa	2417.16	-0.238247	0.0534124	-4.46053	8.17582e-06	0.000170968
sgk2a	452.242	0.448182	0.100483	4.46028	8.18512e-06	0.000170968
nedd9	472.775	0.434176	0.0973885	4.45819	8.26561e-06	0.000172453
zgc:194659	303.357	1.01626	0.228054	4.4562	8.34256e-06	0.000173862
pcca	1613.78	-0.348596	0.0782351	-4.45575	8.36002e-06	0.000174028
jund	738.671	-0.38908	0.087343	-4.45462	8.40429e-06	0.000174752
brd3a	1021.04	-0.24822	0.0557278	-4.45415	8.42262e-06	0.000174936
ptprfb	3430.75	0.27976	0.0628413	4.45185	8.51339e-06	0.000176622
ppp1r3ab	272.554	0.5046	0.113378	4.45059	8.56338e-06	0.000177459
ndufaf1	673.378	-0.294506	0.0661801	-4.45007	8.5842e-06	0.00017769
cep135	425.646	-0.497895	0.111905	-4.44926	8.61678e-06	0.000178164
CABZ01092282.1	622.957	0.41958	0.0943269	4.44815	8.66131e-06	0.000178884
srp9	525.896	-0.368827	0.0829927	-4.4441	8.82623e-06	0.000182085
ube2v2	3408.83	-0.208766	0.0470154	-4.44037	8.98048e-06	0.00018506
nhsb	557.345	0.432418	0.0974164	4.43887	9.04341e-06	0.000186149
zbtb16b	138.888	0.822512	0.185315	4.43845	9.06109e-06	0.000186304
si:ch211-12m10.1	672.074	0.462347	0.104302	4.43279	9.30228e-06	0.00019105
serp1	1818.25	-0.26882	0.0606887	-4.42948	9.44586e-06	0.000193764
zc3h11a	1789.59	0.24109	0.0544312	4.42926	9.45548e-06	0.000193764
slc25a12	1933.47	-0.236518	0.053402	-4.429	9.467e-06	0.000193784
cntnap5b	462.509	0.479547	0.1083	4.42794	9.51394e-06	0.000194283
si:ch211-285f17.1	555.72	0.358377	0.0809393	4.42773	9.52306e-06	0.000194283
stx4	686.717	-0.291858	0.0659092	-4.42819	9.50279e-06	0.000194283
ubald1a	519.272	0.421178	0.0951537	4.42629	9.5866e-06	0.000195363
si:ch211-173d10.1	1757.01	-0.279007	0.0630444	-4.42556	9.61914e-06	0.000195809
ppp2r3a	1010.24	0.318815	0.0720798	4.42309	9.72996e-06	0.000197846
efemp2a	926.645	-0.409197	0.0925301	-4.42231	9.76502e-06	0.00019834
rbm17	555.96	-0.343201	0.0776125	-4.42199	9.77969e-06	0.000198419
znf395a	1029.28	-0.354539	0.0802255	-4.41928	9.90319e-06	0.000200703
ercc6l2	136.106	-0.64068	0.144999	-4.41852	9.93807e-06	0.000201047
fam210b	411.707	0.389495	0.0881524	4.41843	9.94202e-06	0.000201047
ccnt2a	867.71	0.506408	0.114722	4.4142	1.01383e-05	0.000204792
tnxba	1309.21	-0.305326	0.0691885	-4.41296	1.01968e-05	0.000205747
add2	783.49	0.329103	0.0745875	4.41231	1.02275e-05	0.000206141
mrpl20	392.694	-0.38882	0.0881333	-4.41173	1.02549e-05	0.000206316
qars	2133.95	-0.251743	0.0570633	-4.41165	1.02586e-05	0.000206316
mrps23	269.782	-0.41546	0.0942137	-4.40976	1.03487e-05	0.0002079
camta1b	1192.74	0.398593	0.0904345	4.40753	1.04557e-05	0.00020982
mrps34	601.735	-0.310169	0.070385	-4.40675	1.04935e-05	0.00021035
arfip2a	440.732	-0.401324	0.0910924	-4.40568	1.05452e-05	0.000211157
slc1a2b	6052.29	0.472998	0.107399	4.40413	1.06207e-05	0.000212437
cxcr4b	351.59	0.497587	0.113035	4.40207	1.07223e-05	0.000214236
nfasca	1009.64	0.380854	0.0865329	4.40126	1.07624e-05	0.000214805
krt92	9277.25	-0.316243	0.0719155	-4.39743	1.09541e-05	0.000218393
rnf213b	175.781	0.745235	0.169518	4.3962	1.10162e-05	0.000219394
fam46ab	414.44	-0.436376	0.0993064	-4.39424	1.1116e-05	0.000221142
zgc:91849	267.572	0.444509	0.101215	4.39172	1.12458e-05	0.000223482
got2a	3340.49	-0.207832	0.0473616	-4.38819	1.14297e-05	0.000226893
slc4a1b	185.548	0.568304	0.129743	4.38022	1.18559e-05	0.000235099
vbp1	1279.94	-0.279833	0.063904	-4.37896	1.19248e-05	0.000236211
klhdc2	203.142	-0.495155	0.113112	-4.37758	1.20003e-05	0.000237452
si:dkey-22i16.3	1990.06	-0.496312	0.113459	-4.37439	1.21775e-05	0.000240698
clip3	1575.49	0.428613	0.0979935	4.37389	1.22052e-05	0.0002409
dis3	450.608	-0.331757	0.0758521	-4.37373	1.22139e-05	0.0002409
pck1	13451	0.386631	0.0884216	4.37259	1.22784e-05	0.000241913
use1	295.199	-0.410018	0.0937919	-4.37158	1.23352e-05	0.000242772
gbgt1l4	650.81	-0.351444	0.0804483	-4.36856	1.25066e-05	0.000245883
nansa	1048.08	-0.267604	0.0613177	-4.36423	1.27574e-05	0.000250546
atp2b2	1391.42	0.464942	0.106552	4.36352	1.27987e-05	0.000251089
utp6	770.693	-0.295832	0.067804	-4.36305	1.2826e-05	0.000251357
mybpc1	1219.86	-0.27345	0.062696	-4.36152	1.29163e-05	0.000252857
cdh1	3787.97	0.238049	0.0545986	4.35999	1.30066e-05	0.000254354
nav2a	902.871	0.265365	0.0608839	4.35855	1.30929e-05	0.000255771
im:7136021	195.58	-0.525605	0.120598	-4.35831	1.31072e-05	0.000255778
amdhd2	496.276	0.493286	0.113226	4.35665	1.32067e-05	0.000257447
oaz2a	3345.09	0.314533	0.0722226	4.35505	1.33035e-05	0.000258785
rcn1	622.722	-0.320158	0.0735138	-4.35507	1.33024e-05	0.000258785
uba1	8445.07	-0.189715	0.0435754	-4.35373	1.33842e-05	0.000260081
hspa4b	3938.42	-0.195998	0.0450392	-4.35172	1.35072e-05	0.000262193
rpl7l1	1197.32	-0.30874	0.0709573	-4.35107	1.35473e-05	0.000262696
vwde	523.702	-0.385386	0.0886493	-4.34731	1.3782e-05	0.000266964
cxcr3.2	137.981	0.636151	0.146542	4.34109	1.41775e-05	0.000274049
muc5f	38.0188	-1.32046	0.304174	-4.34115	1.41736e-05	0.000274049
rusc1	1045.01	0.436007	0.100453	4.34043	1.42206e-05	0.000274594
CU659670.1	377.981	-0.487779	0.112427	-4.33863	1.43372e-05	0.000276555
uqcr10	1480.66	-0.284557	0.0656007	-4.3377	1.43979e-05	0.000277434
ntd5	670.411	0.444832	0.102563	4.33718	1.44324e-05	0.000277808
ctsba	4086.78	0.27262	0.0628778	4.33571	1.4529e-05	0.000279376
sdccag3	191.445	-0.507134	0.116996	-4.33464	1.45997e-05	0.000280442
appa	6108.14	0.258138	0.0595675	4.33355	1.46725e-05	0.000281547
nfil3-5	651.566	0.365072	0.0842538	4.333	1.4709e-05	0.000281953
dscaml1	336.98	0.58563	0.135167	4.33264	1.47334e-05	0.000282127
ndufs3	1517.08	-0.249122	0.0575445	-4.32921	1.49648e-05	0.000286261
crata	884.786	0.365231	0.0843939	4.3277	1.50675e-05	0.000287626
fam214a	517.946	0.408446	0.0943771	4.32781	1.50601e-05	0.000287626
hiat1b	715.474	0.332135	0.07676	4.32693	1.51203e-05	0.000288336
mccc2	2269.69	-0.29932	0.0692526	-4.32215	1.54516e-05	0.000294348
itpr1b	845.168	0.368844	0.0853515	4.32146	1.54997e-05	0.000294959
skila	207.885	0.54194	0.125525	4.31741	1.57874e-05	0.000300123
foxf2a	188.437	-0.525094	0.121664	-4.31593	1.58934e-05	0.000301827
nbeaa	1075.95	0.441815	0.102403	4.31449	1.59973e-05	0.000303487
zgc:158296	246.457	-0.523777	0.121493	-4.31116	1.62402e-05	0.000307778
mntb	382.237	0.382639	0.0888355	4.30727	1.65282e-05	0.000312913
tpm3	12055.3	-0.195175	0.0453384	-4.30485	1.67102e-05	0.000316034
numb	483.226	0.371576	0.0863519	4.30305	1.68463e-05	0.000318282
actb1	68759.2	-0.236023	0.0548841	-4.30038	1.70505e-05	0.000321808
mboat1	165.926	0.663414	0.154344	4.29829	1.72121e-05	0.000324526
igfals	145.832	-0.652681	0.151868	-4.29768	1.72596e-05	0.000325088
cd9b	1481.54	0.261379	0.0608409	4.29611	1.73821e-05	0.000326826
hpx	66.4329	-3.20195	0.745325	-4.29604	1.73874e-05	0.000326826
ddx20	274.952	-0.416789	0.0970232	-4.29577	1.74089e-05	0.000326897
sp7	301.925	-0.522648	0.121823	-4.29023	1.78491e-05	0.000334821
cyp2ad2	2718.74	-0.559708	0.13058	-4.28633	1.81651e-05	0.000340056
psmc5	2253.62	-0.210507	0.0491103	-4.28641	1.81586e-05	0.000340056
bri3	1827.77	0.245554	0.0573321	4.28302	1.84375e-05	0.000344454
rhcgb	794.878	0.45221	0.105577	4.28322	1.84208e-05	0.000344454
c3a.6	1601.92	0.471146	0.11007	4.28041	1.86548e-05	0.000348161
ldhba	7674.29	-0.220953	0.051631	-4.27947	1.87337e-05	0.000349277
tnnt1	335.335	-0.394453	0.0922178	-4.2774	1.89089e-05	0.000352188
cercam	338.501	-0.408387	0.095493	-4.27662	1.89756e-05	0.000353072
prkg1b	862.738	0.474445	0.110989	4.27472	1.91378e-05	0.00035573
pdss2	393.78	-0.384916	0.0900736	-4.27335	1.92559e-05	0.000357417
rtca	674.785	-0.307722	0.0720118	-4.27322	1.92673e-05	0.000357417
mrpl24	473.515	-0.376538	0.0881875	-4.26974	1.95702e-05	0.000362669
smarcad1a	777.773	-0.275718	0.0646276	-4.26626	1.98776e-05	0.000367995
phf5a	260.632	-0.451083	0.10587	-4.26074	2.03751e-05	0.000376826
CABZ01049361.1	39.8606	1.26879	0.297896	4.25915	2.05203e-05	0.000379131
klf5a	804.822	-0.298794	0.0701623	-4.25862	2.05694e-05	0.000379657
ip6k2a	2099.26	0.257908	0.0605703	4.258	2.06261e-05	0.000380323
mrps28	259.444	-0.410572	0.0964809	-4.25547	2.08609e-05	0.000384266
si:dkey-32n7.4	248.642	0.51411	0.120849	4.25415	2.09848e-05	0.000386163
amotl2b	664.703	0.319892	0.0752156	4.253	2.10921e-05	0.000387363
hnrpkl	1701.81	-0.234382	0.0551073	-4.25319	2.10744e-05	0.000387363
matn1	9517.38	-0.408183	0.0960096	-4.25148	2.1236e-05	0.000389616
chchd1	479.992	-0.376396	0.088559	-4.25023	2.13553e-05	0.000391414
gtf2e2	529.234	-0.337769	0.0795327	-4.24692	2.16727e-05	0.000396838
si:ch211-244b2.3	147.612	0.686945	0.161769	4.24644	2.17189e-05	0.000397288
capza1b	6725.99	-0.208495	0.0491184	-4.24474	2.18848e-05	0.000399527
zgc:153896	1008.55	-0.400164	0.0942693	-4.2449	2.18691e-05	0.000399527
si:ch211-217k17.12	88.4581	1.19537	0.281698	4.24343	2.20127e-05	0.000401465
aplp1	4256.95	0.306788	0.0723365	4.24112	2.22405e-05	0.000405218
AL954145.1	241.135	0.485405	0.114488	4.23978	2.23735e-05	0.000406835
alkbh6	216.217	-0.45266	0.106761	-4.23995	2.23566e-05	0.000406835
adsl	1593.36	-0.267659	0.0631547	-4.23814	2.25377e-05	0.000408268
apmap	1005.47	0.326022	0.0769261	4.23811	2.25406e-05	0.000408268
tmem183a	611.02	-0.280594	0.0662073	-4.23812	2.25399e-05	0.000408268
ube2d3	1809.4	-0.251885	0.0594333	-4.23811	2.2541e-05	0.000408268
tmem243a	28.6774	1.36611	0.3224	4.2373	2.26227e-05	0.000409345
dbr1	472.729	-0.324871	0.0767305	-4.23392	2.29651e-05	0.000415131
si:dkey-16p21.8	1867.55	-0.322927	0.0762836	-4.23324	2.30351e-05	0.000415988
znf827	949.156	0.248318	0.0587299	4.22814	2.35634e-05	0.000425112
esf1	967.976	-0.31281	0.073989	-4.22779	2.35999e-05	0.000425353
zgc:92518	242.877	-0.437088	0.103427	-4.22605	2.37826e-05	0.000428227
bzw1a	3711.64	-0.200108	0.0473617	-4.2251	2.38829e-05	0.000429613
wdr3	2090.84	-0.240386	0.0568992	-4.22477	2.39182e-05	0.000429827
ildr1b	272.242	0.458545	0.108554	4.22413	2.39862e-05	0.000430628
scinla	6223.22	-0.282279	0.0668641	-4.22169	2.42481e-05	0.000434905
hsp90b1	14388	-0.307058	0.0727437	-4.2211	2.43118e-05	0.000435624
ube2ib	1590.58	-0.222583	0.0527416	-4.22025	2.44027e-05	0.000436828
mcl1a	3060.51	0.31671	0.0750759	4.21853	2.45899e-05	0.000439751
slc37a1	238.958	0.43242	0.102512	4.21826	2.46199e-05	0.000439859
timm50	673.665	-0.304085	0.0721235	-4.21617	2.48482e-05	0.000443508
tgfb3	1472.99	-0.344382	0.0816899	-4.21573	2.48977e-05	0.00044396
nbr1b	1080.19	0.290622	0.0689548	4.21467	2.50144e-05	0.00044561
mlycd	126.042	0.697649	0.16566	4.21132	2.5388e-05	0.000451827
CABZ01033205.1	460.894	0.538764	0.127972	4.21	2.5537e-05	0.000454041
si:ch1073-280e3.1	626.603	0.372158	0.0884553	4.2073	2.5844e-05	0.000459055
nutf2l	673.461	-0.316322	0.0751951	-4.20668	2.59146e-05	0.000459865
maff	569.743	0.39879	0.0948389	4.20492	2.61174e-05	0.000463018
epyc	2524.53	-0.397029	0.0944437	-4.20387	2.6239e-05	0.000464325
slc22a7b.3	185.781	0.536479	0.127616	4.20385	2.62416e-05	0.000464325
aldoab	10559.9	-0.258846	0.0616032	-4.20183	2.64768e-05	0.000467929
cd9a	601.289	0.33948	0.0807986	4.20155	2.65088e-05	0.000467929
opn1sw2	3326.64	-0.452352	0.107666	-4.20145	2.65216e-05	0.000467929
mrpl45	585.812	-0.32357	0.0770586	-4.19902	2.68076e-05	0.000472522
fkbp14	471.82	-0.375089	0.0893986	-4.19569	2.72042e-05	0.000478596
tgm1l3	752.75	-0.872253	0.207886	-4.19582	2.71882e-05	0.000478596
cox11	300.142	-0.379459	0.0904639	-4.19459	2.73367e-05	0.000480009
gstt1a	1242.75	-0.356309	0.0849415	-4.19476	2.73161e-05	0.000480009
gpx1b	1873.2	0.470678	0.112276	4.19214	2.76341e-05	0.000484769
BX248501.1	67.951	0.903196	0.215485	4.19146	2.77167e-05	0.000485755
muc5.1	8231.77	0.323622	0.0772224	4.19078	2.77994e-05	0.000486741
retreg3	366.304	0.396464	0.094619	4.19012	2.78813e-05	0.000487711
zgc:194392	625.25	-0.441568	0.105415	-4.18885	2.80377e-05	0.00048998
psme3	1178.6	-0.328844	0.0785101	-4.18856	2.80729e-05	0.00049013
dkc1	2914.63	-0.255996	0.0611321	-4.18758	2.81939e-05	0.000491776
rbb4l	1447.79	-0.254179	0.0607068	-4.18698	2.82685e-05	0.000492611
cbr1l	1883.49	-0.269056	0.0642681	-4.18647	2.83332e-05	0.000493272
bmpr1aa	922.29	-0.261472	0.0624649	-4.18591	2.84026e-05	0.000494012
mmp2	4349.69	-0.280057	0.0669306	-4.18428	2.86068e-05	0.000497094
syne1b	743.471	0.427128	0.102123	4.1825	2.88327e-05	0.000500546
phgdh	1013.66	-0.418869	0.100179	-4.18119	2.89983e-05	0.000502947
pomgnt1	427.858	-0.348874	0.0834599	-4.18014	2.91329e-05	0.000504805
rab11fip1a	210.311	0.503269	0.120408	4.17971	2.91882e-05	0.000505288
gcat	1006.33	-0.319014	0.076329	-4.17946	2.92201e-05	0.000505365
tmprss15	202.996	0.923714	0.221319	4.17368	2.99719e-05	0.00051788
tdg.1	784.008	-0.322409	0.0772635	-4.17286	3.00806e-05	0.000519272
erh	1647.6	-0.222316	0.0532878	-4.17198	3.0196e-05	0.000520774
ndufb10	1741.36	-0.241919	0.0580243	-4.16926	3.05585e-05	0.000526534
aurkaip1	716.092	-0.315127	0.0756809	-4.16389	3.12873e-05	0.000538586
popdc3	128.596	-0.581392	0.139677	-4.1624	3.14916e-05	0.000541597
sub1a	1264.37	-0.282212	0.0678127	-4.16163	3.15982e-05	0.000542922
pes	2198.64	-0.282634	0.0679184	-4.16138	3.16326e-05	0.000543007
klhl41a	293.6	-0.463737	0.111486	-4.1596	3.188e-05	0.000545886
pcloa	1018.39	0.473877	0.113916	4.1599	3.18388e-05	0.000545886
relb	619.447	-0.349961	0.0841347	-4.15954	3.18893e-05	0.000545886
slc39a7	1245.59	-0.279373	0.0671943	-4.15769	3.21478e-05	0.000549799
pparda	226.002	0.582424	0.140098	4.15726	3.22094e-05	0.000550341
nop16	557.641	-0.318433	0.0766276	-4.15559	3.24448e-05	0.000553849
ints12	295.033	-0.415999	0.100114	-4.15526	3.24915e-05	0.000554133
sh3gl1b	494.091	-0.326425	0.078569	-4.15462	3.25822e-05	0.000555165
ssb	2765.23	-0.263074	0.0633319	-4.15389	3.26868e-05	0.000556432
si:dkey-19b23.12	525.862	-0.363362	0.0874826	-4.15354	3.27376e-05	0.000556782
ppp5c	1817.14	-0.214814	0.0517227	-4.15318	3.27889e-05	0.000557138
bmi1b	297.357	-0.423986	0.102182	-4.14932	3.33458e-05	0.00056608
bckdhb	874.262	-0.265975	0.0641079	-4.14887	3.34121e-05	0.000566681
c5	1436.27	0.332519	0.0802043	4.1459	3.38483e-05	0.000573551
tmed5	513.983	-0.302282	0.0729508	-4.14364	3.41833e-05	0.000578695
CR848841.1	395.638	-0.360257	0.0869475	-4.14338	3.42218e-05	0.000578815
pcsk1	310.061	0.589803	0.142366	4.14288	3.42976e-05	0.000579564
lmo4b	642.268	-0.318116	0.0767993	-4.14217	3.4403e-05	0.000580509
sars	3801.33	-0.200253	0.048346	-4.14208	3.44166e-05	0.000580509
adh8a	286.05	-1.23423	0.298301	-4.13755	3.51031e-05	0.000591546
agxt2	997.718	0.323926	0.0783314	4.13533	3.54446e-05	0.000596753
slc51a	1183.85	0.460296	0.111334	4.13438	3.55912e-05	0.000598673
gpr84	48.1154	1.18048	0.285577	4.13368	3.56999e-05	0.000599955
erbb3b	663.554	0.326324	0.0789472	4.13345	3.57362e-05	0.000600016
clstn1	6687.47	0.329243	0.0796638	4.13291	3.582e-05	0.000600876
gypc	221.623	-0.478614	0.115843	-4.13158	3.60276e-05	0.000603807
nup88	801.576	-0.247155	0.0598259	-4.13124	3.6081e-05	0.000604152
atp1a3a	5825.36	0.401296	0.0971509	4.13065	3.61741e-05	0.00060461
eif2b3	673.58	-0.303957	0.0735856	-4.13066	3.61716e-05	0.00060461
si:ch211-220i18.4	86.8154	-0.678078	0.164205	-4.12945	3.63637e-05	0.000606885
vdac1	3389.27	-0.218657	0.0529517	-4.12937	3.63761e-05	0.000606885
gnl3l	1000.13	-0.284903	0.0690055	-4.12871	3.64809e-05	0.000608081
fam136a	280.168	-0.403865	0.0978368	-4.12794	3.6602e-05	0.000609548
chchd4a	324.167	-0.382299	0.0926205	-4.12759	3.66592e-05	0.000609948
lcn15	221.156	0.498445	0.120779	4.12692	3.6766e-05	0.000611173
slc16a13	236.372	0.48723	0.118076	4.1264	3.68492e-05	0.000612003
zgc:91910	1097.25	-0.251856	0.0610714	-4.12397	3.72405e-05	0.000617943
gpsm2	474.389	0.311304	0.0754992	4.12327	3.73524e-05	0.000619242
crk	2095.65	-0.19618	0.0475836	-4.12284	3.74235e-05	0.000619862
mical3a	1151.32	0.282466	0.0685436	4.12098	3.7727e-05	0.000624327
fat2	813.396	0.399984	0.097071	4.12053	3.78002e-05	0.00062459
wdr55	386.191	-0.342099	0.0830244	-4.12047	3.78108e-05	0.00062459
sco1	309.99	-0.374368	0.0908707	-4.11978	3.79227e-05	0.000625878
BX901920.1	366.435	0.483868	0.117468	4.11914	3.80291e-05	0.000627039
palmdb	503.571	0.326299	0.0792191	4.11894	3.80612e-05	0.000627039
cdh27	297.776	0.655412	0.159153	4.11813	3.81964e-05	0.000628135
cyp2p6	830.215	0.351368	0.0853229	4.1181	3.82009e-05	0.000628135
slc38a5a	1139.5	0.278159	0.0675483	4.11792	3.82301e-05	0.000628135
si:ch211-276i12.4	95.4854	0.76498	0.185794	4.11736	3.83243e-05	0.000628949
taf7	685.307	-0.265693	0.0645322	-4.11721	3.83481e-05	0.000628949
ebna1bp2	847.541	-0.292029	0.0709345	-4.11688	3.84037e-05	0.000629301
hmha1b	230.901	0.491944	0.119537	4.11541	3.86493e-05	0.000632762
ptk6b	533.055	0.40732	0.0989963	4.1145	3.88018e-05	0.000634694
stat1a	1462.17	0.263485	0.0640462	4.11399	3.88876e-05	0.000635532
tubb4b	18570	-0.17567	0.0427283	-4.11131	3.93417e-05	0.000642383
pdss1	708.017	-0.333945	0.0812365	-4.11077	3.9434e-05	0.00064332
mre11a	310.932	-0.355523	0.0865459	-4.10791	3.99262e-05	0.000650772
hmgn6	3948.65	-0.22971	0.0559878	-4.10286	4.08074e-05	0.000664547
jak2a	816.451	0.290526	0.0708613	4.09993	4.13277e-05	0.000672425
nufip2	1517.63	-0.234194	0.0571299	-4.09933	4.1435e-05	0.000673576
timm44	803.824	-0.280908	0.0685374	-4.09861	4.15639e-05	0.000675074
upp2	213.453	3.18559	0.77735	4.09801	4.16717e-05	0.000676228
trdn	856.741	-0.363893	0.0888203	-4.09696	4.1862e-05	0.000678717
id3	779.718	-0.274204	0.0669397	-4.09629	4.19825e-05	0.000680072
dr1	625.037	-0.301516	0.073614	-4.0959	4.20528e-05	0.000680611
mdh1aa	12165	-0.229336	0.0559988	-4.09537	4.21488e-05	0.000681336
srpr	2370.38	-0.220923	0.0539463	-4.09525	4.21716e-05	0.000681336
myef2	1827.98	-0.252232	0.0615997	-4.09469	4.22726e-05	0.00068154
slc4a10b	237.454	0.653353	0.159566	4.09457	4.22952e-05	0.00068154
tmem176l.2	1537.97	0.98434	0.240401	4.09457	4.22953e-05	0.00068154
homezb	588.755	-0.30271	0.0739436	-4.0938	4.24354e-05	0.000682187
msx1b	158.068	-0.550604	0.134499	-4.09374	4.24467e-05	0.000682187
tex10	786.459	-0.263339	0.0643225	-4.09404	4.23923e-05	0.000682187
rhoca	1401.02	0.262545	0.0641758	4.09102	4.29472e-05	0.000689628
calr3a	6139.59	-0.271754	0.0664687	-4.08845	4.34261e-05	0.000696711
ddx27	1227.69	-0.227638	0.0556952	-4.08721	4.366e-05	0.000699853
exosc2	303.987	-0.381637	0.093394	-4.08631	4.38292e-05	0.000701403
zc3h15	1800.45	-0.203682	0.0498452	-4.08629	4.38329e-05	0.000701403
rpf2	1185.54	-0.279795	0.0684766	-4.08599	4.38885e-05	0.000701682
qrich1	950.486	-0.257487	0.063024	-4.08553	4.39756e-05	0.000702464
ubl3a	1665.72	0.22477	0.0550264	4.08476	4.41215e-05	0.000704184
creb3l3a	305.88	0.55879	0.13684	4.08353	4.43566e-05	0.000707322
enpep	1948.27	0.346343	0.0848212	4.08321	4.44181e-05	0.000707394
magoh	901.872	-0.311933	0.0763961	-4.0831	4.44379e-05	0.000707394
cyp2k19	1741.02	-0.345589	0.0847079	-4.07977	4.50803e-05	0.000716999
asb12b	94.0362	-0.68265	0.167563	-4.07399	4.62145e-05	0.000734399
pelo	786.658	-0.296862	0.0728711	-4.07379	4.62541e-05	0.000734399
mrs2	222.156	-0.432846	0.106283	-4.0726	4.6492e-05	0.000737539
ptgdsb.2	2650.69	0.25213	0.0619188	4.07195	4.66207e-05	0.000738726
sema6e	854.814	0.291673	0.071632	4.07182	4.66471e-05	0.000738726
otub1b	579.231	-0.288446	0.0708609	-4.07059	4.68941e-05	0.000741999
cemip	749.978	0.319831	0.0785935	4.06943	4.71276e-05	0.000745053
hirip3	523.964	-0.332336	0.0816707	-4.06922	4.71714e-05	0.000745105
fnta	713.524	-0.320493	0.0787683	-4.06881	4.72543e-05	0.000745775
plpp1a	659.573	0.34961	0.0859331	4.06839	4.73387e-05	0.000746467
zswim5	1600.88	0.303374	0.0746019	4.06657	4.77095e-05	0.00075167
si:dkey-90m5.4	315.76	0.39813	0.0979295	4.06548	4.79343e-05	0.000754565
fam98a	965.818	-0.347165	0.0854273	-4.06386	4.8267e-05	0.000758505
hint1	1095.75	-0.260961	0.0642133	-4.06397	4.82457e-05	0.000758505
myot	898.78	-0.374063	0.0920624	-4.06314	4.84167e-05	0.000760209
ppp1r2	537.393	-0.336427	0.0828293	-4.06169	4.87192e-05	0.000764306
atp2b3b	1725.96	0.414229	0.101996	4.06121	4.88183e-05	0.000765208
c3a.3	3662.5	0.416318	0.102522	4.06078	4.89088e-05	0.000765323
sdhdb	1400.61	-0.238999	0.058855	-4.06082	4.89009e-05	0.000765323
pdia3	8076.66	-0.202785	0.0499471	-4.06	4.90724e-05	0.00076723
ccl20b	102.422	-0.683973	0.168491	-4.05941	4.91974e-05	0.000768532
txndc5	3174.2	-0.281051	0.0692624	-4.05777	4.95432e-05	0.000773277
cmss1	277.107	-0.383978	0.0946643	-4.0562	4.98773e-05	0.000777832
ywhae1	4707.52	-0.185118	0.0456517	-4.055	5.01348e-05	0.000781186
si:ch211-233a24.2	1801.12	0.360401	0.0888988	4.05406	5.03362e-05	0.000783661
prox1a	1282.75	0.250027	0.0616818	4.05349	5.04585e-05	0.000784901
hic1l	235.319	0.499648	0.123345	4.05083	5.10366e-05	0.000793223
mxi1	1234.7	0.290906	0.0718191	4.05054	5.10995e-05	0.00079353
lsr	848.857	0.272275	0.0672307	4.04986	5.12479e-05	0.000795164
CU694486.1	24.384	1.60167	0.395611	4.0486	5.15257e-05	0.0007988
nr0b2b	46.3589	1.23431	0.304908	4.04813	5.16295e-05	0.000799645
slc47a1	594.604	0.514008	0.12698	4.04795	5.16671e-05	0.000799645
mrpl28	782.311	-0.302359	0.0746988	-4.0477	5.1723e-05	0.000799837
CU693494.3	327.204	-0.489589	0.121066	-4.04397	5.25528e-05	0.000811988
pitpnbl	1338.77	-0.232068	0.0573966	-4.04324	5.27182e-05	0.00081386
cd2bp2	516.318	-0.332099	0.0822014	-4.04007	5.34356e-05	0.000824243
pdcd5	817.562	-0.265434	0.0657164	-4.03908	5.36623e-05	0.000827046
clca5.1	43.7615	0.978409	0.242414	4.03611	5.43447e-05	0.000836863
ihhb	30.8228	-1.06434	0.263767	-4.03516	5.4565e-05	0.000839553
SCYL2	733.924	0.334757	0.0829677	4.03479	5.46514e-05	0.000840088
smc3	2867.69	-0.205664	0.0509749	-4.03462	5.46911e-05	0.000840088
nono	2269.76	-0.203983	0.0505655	-4.03404	5.48249e-05	0.000841226
wnt11r	839.143	-0.288909	0.0716201	-4.03391	5.48566e-05	0.000841226
dcp1b	341.938	-0.378012	0.0937244	-4.03323	5.50149e-05	0.000842951
ugt5g1	219.758	0.504102	0.125041	4.03149	5.54233e-05	0.000848503
ldlrad4a	695.021	0.300946	0.0746821	4.02969	5.58494e-05	0.000854315
dennd4a	424.919	0.437959	0.108721	4.02829	5.61838e-05	0.000858716
pex19	1132.58	-0.242718	0.0602618	-4.02773	5.63184e-05	0.000860059
hgd	2340.31	-0.366055	0.0909461	-4.02497	5.69823e-05	0.000868427
slc7a3b	475.561	0.399811	0.099327	4.0252	5.69265e-05	0.000868427
znf106a	2506.63	-0.361325	0.0897732	-4.02487	5.70079e-05	0.000868427
rai1	545.376	0.514361	0.127824	4.02399	5.72215e-05	0.00087096
vipas39	223.56	-0.446391	0.110949	-4.02338	5.73691e-05	0.000872484
exoc3l2a	267.529	0.47092	0.117099	4.02156	5.78148e-05	0.000878537
cldn7b	2006.06	0.256971	0.0639473	4.01848	5.85736e-05	0.000889333
shank2	224.839	0.57381	0.142847	4.01695	5.89567e-05	0.000894411
BX322530.1	696.868	0.368797	0.0918463	4.01537	5.93536e-05	0.000899691
emc8	792.74	-0.268265	0.0668653	-4.01202	6.02009e-05	0.000911293
susd6	1580.42	0.213186	0.0531376	4.01195	6.0218e-05	0.000911293
si:ch211-264f5.2	30.6679	1.19892	0.298864	4.01158	6.03127e-05	0.000911975
pygb	1564.98	-0.210035	0.0523629	-4.01114	6.04266e-05	0.000912948
acsbg1	511.493	0.376125	0.0937777	4.01081	6.05098e-05	0.000913455
opn1lw1	149.424	-0.773746	0.192988	-4.00928	6.09029e-05	0.000918636
rom1a	406.383	0.4648	0.11597	4.00792	6.12552e-05	0.000923193
grm1a	345.397	0.474733	0.118543	4.00473	6.2088e-05	0.00093457
mrps33	357.619	-0.373537	0.0932759	-4.00464	6.21117e-05	0.00093457
spega	443.692	0.457047	0.114154	4.00377	6.23409e-05	0.000937253
abcc6b.1	77.8166	0.621953	0.155513	3.99935	6.35173e-05	0.000953172
angptl2b	999.689	0.299796	0.0749638	3.99921	6.35552e-05	0.000953172
isy1	676.098	-0.288023	0.0720194	-3.99925	6.35448e-05	0.000953172
cyp2k8	93.9238	-0.728866	0.182268	-3.99888	6.36434e-05	0.000953718
fbxo40.1	102.188	-0.620408	0.155232	-3.99666	6.42427e-05	0.000961915
gramd4a	133.579	0.636959	0.159383	3.99641	6.43099e-05	0.000962139
si:ch73-308l14.2	456.491	-0.356961	0.0893322	-3.99589	6.44518e-05	0.000963479
cd74a	578.872	0.457056	0.114442	3.99379	6.50253e-05	0.000970475
lgals3bpa	166.881	-0.637954	0.159736	-3.99381	6.50208e-05	0.000970475
mrpl57	465.533	-0.342574	0.0858624	-3.98981	6.61273e-05	0.000986122
srebf2	1710.59	0.31175	0.0781664	3.98829	6.6552e-05	0.000991652
p4ha1a	390.94	-0.343862	0.0862383	-3.98735	6.68162e-05	0.000994055
si:dkey-175g6.2	271.155	0.588871	0.147686	3.98733	6.68213e-05	0.000994055
ACOT12	108.116	0.738338	0.185219	3.98629	6.71153e-05	0.000995211
kidins220a	459.296	0.684453	0.171698	3.98636	6.70933e-05	0.000995211
rap1aa	1313.8	-0.219613	0.0550845	-3.98685	6.69575e-05	0.000995211
si:ch211-147m6.1	333.895	0.609922	0.152995	3.98655	6.70404e-05	0.000995211
psmc3	2313	-0.221756	0.0556872	-3.98217	6.82893e-05	0.0010118
dvl3a	563.532	-0.292985	0.0736033	-3.9806	6.87416e-05	0.00101687
mrps18a	520.344	-0.314334	0.0789639	-3.98073	6.87037e-05	0.00101687
ankrd24	175.885	-0.469355	0.11792	-3.98027	6.88376e-05	0.00101747
ints3	626.41	-0.280813	0.0705673	-3.97936	6.91012e-05	0.00102055
creld1b	322.867	-0.398284	0.100102	-3.97879	6.92671e-05	0.00102218
cbln10	336.788	0.49759	0.125209	3.97407	7.06557e-05	0.00104183
scel	1641.92	0.413641	0.104104	3.97336	7.08667e-05	0.00104411
ptprna	876.253	0.4201	0.105804	3.97054	7.17108e-05	0.00105518
tomm34	804.749	-0.298373	0.0751481	-3.97046	7.1733e-05	0.00105518
hspa9	8753.8	-0.214001	0.0539032	-3.9701	7.18421e-05	0.00105594
impg2b	330.451	0.522819	0.131716	3.96929	7.20873e-05	0.0010587
psip1b	1020.14	-0.292823	0.073782	-3.96876	7.22464e-05	0.00106019
ccser2a	636.567	0.33296	0.0840033	3.96365	7.38137e-05	0.00108233
casp8l2	103.468	0.633659	0.1599	3.96284	7.40634e-05	0.00108374
eppk1	755.567	0.491251	0.123972	3.96258	7.41444e-05	0.00108374
gbgt1l2	167.87	-0.65925	0.166369	-3.96258	7.41456e-05	0.00108374
si:ch73-15n24.1	269.921	0.663074	0.167322	3.96286	7.4057e-05	0.00108374
kdrl	1102.86	0.286596	0.0723332	3.96216	7.42734e-05	0.00108385
slc25a48	197.961	0.836196	0.211055	3.96198	7.433e-05	0.00108385
smc1al	2569.97	-0.171194	0.0432051	-3.96235	7.42166e-05	0.00108385
mrpl9	372.301	-0.345613	0.087238	-3.96173	7.44089e-05	0.00108414
pttg1ipa	339.737	0.409529	0.103416	3.96003	7.49415e-05	0.00109104
sb:cb1058	1705.34	0.360263	0.0909973	3.95906	7.52461e-05	0.00109461
cops4	1264.45	-0.210954	0.0532875	-3.9588	7.53274e-05	0.00109492
neurl2	244.693	-0.47067	0.118902	-3.95847	7.54323e-05	0.00109558
havcr1	117.314	0.618831	0.156387	3.95705	7.58797e-05	0.00110121
si:dkey-33i11.9	1241.31	0.345279	0.0872674	3.95656	7.60379e-05	0.00110264
asph	3955.53	-0.236011	0.0596961	-3.95355	7.70013e-05	0.00111485
si:ch211-137i24.10	531.848	0.418686	0.105901	3.95358	7.6992e-05	0.00111485
mpeg1.1	608.979	0.370333	0.0937071	3.95202	7.74937e-05	0.0011211
CU856516.1	54.0272	0.802698	0.203157	3.95113	7.77832e-05	0.00112352
ccdc25	652.311	-0.309912	0.078435	-3.9512	7.77604e-05	0.00112352
kel	61.8222	0.813253	0.205859	3.95054	7.79734e-05	0.0011245
snrpd1	1026.65	-0.301687	0.0763627	-3.95072	7.79175e-05	0.0011245
hypk	1112.62	-0.269408	0.0682241	-3.94886	7.85237e-05	0.00113155
smad6a	401.542	-0.343368	0.0869663	-3.94829	7.87105e-05	0.00113336
dohh	618.696	-0.293932	0.074461	-3.94746	7.89832e-05	0.00113639
aifm2	710.259	-0.297504	0.0753796	-3.94675	7.922e-05	0.00113891
usp36	2328.3	0.205995	0.0522036	3.94599	7.94707e-05	0.00114162
rras	993.294	-0.225844	0.0572419	-3.94543	7.96565e-05	0.0011434
tcap	1184.58	0.525153	0.133117	3.94504	7.97883e-05	0.0011444
pgam5	748.754	-0.271716	0.0688962	-3.94385	8.01846e-05	0.00114919
hmgb2a	4901.48	-0.233491	0.0592115	-3.94334	8.03548e-05	0.00115073
dnm1l	1612.7	-0.210503	0.0533896	-3.94278	8.05439e-05	0.00115254
cars	1097.22	-0.235379	0.0597347	-3.9404	8.13442e-05	0.00116309
atp1a2a	1751.83	-0.350374	0.0889352	-3.93965	8.15995e-05	0.00116583
nrg1	194.81	0.459262	0.116583	3.93937	8.16952e-05	0.0011663
rhcga	2546.74	0.815438	0.207057	3.93823	8.20865e-05	0.00117097
dph5	543.8	-0.328004	0.0833034	-3.93746	8.23474e-05	0.00117379
fgd5a	377.224	0.384004	0.097556	3.93625	8.27664e-05	0.00117876
nup62l	1063.56	-0.229228	0.0582379	-3.93606	8.2831e-05	0.00117876
zbtb16a	313.625	0.583065	0.148141	3.93589	8.28888e-05	0.00117876
eif4e2	463.243	-0.361127	0.0918093	-3.93345	8.37353e-05	0.00118988
rap1ab	751.438	-0.317726	0.0808269	-3.93095	8.4611e-05	0.0012014
myca	826.15	-0.278377	0.0708258	-3.93045	8.47858e-05	0.00120295
knop1	608.131	-0.327816	0.0834183	-3.92978	8.5024e-05	0.0012054
metrnl	733.373	-0.278504	0.0708753	-3.92949	8.51251e-05	0.00120591
si:ch211-236g6.1	185.055	-0.499169	0.127109	-3.92708	8.59824e-05	0.00121711
cxcl18b	113.392	-0.728494	0.185681	-3.92337	8.73195e-05	0.00123479
pdcd4b	1066.51	-0.335467	0.0855143	-3.92294	8.74751e-05	0.00123479
prpf4bb	1083.18	-0.233482	0.0595181	-3.92287	8.74993e-05	0.00123479
ptger4b	101.702	0.600436	0.153055	3.92301	8.74508e-05	0.00123479
e2f8	345.041	0.392543	0.100072	3.92262	8.75929e-05	0.00123516
hdac1	5005.9	-0.189944	0.048441	-3.92115	8.81289e-05	0.00124177
gcfc2	254.25	-0.440434	0.112331	-3.92085	8.82389e-05	0.00124237
map3k5	1023.45	0.306804	0.0782971	3.91845	8.91195e-05	0.0012538
bsnb	708.509	0.474005	0.120975	3.9182	8.92135e-05	0.00125417
nox1	216.309	-0.525316	0.134238	-3.91331	9.10389e-05	0.00127788
podxl	1541.74	0.262538	0.0670858	3.91347	9.09785e-05	0.00127788
trim63a	1027.55	-0.521696	0.133369	-3.91167	9.16601e-05	0.00128562
ilf2	3153.05	-0.228341	0.0583843	-3.911	9.19139e-05	0.00128721
rbm8a	1522.18	-0.219825	0.056206	-3.91105	9.18959e-05	0.00128721
cant1a	407.469	-0.318119	0.0813602	-3.91001	9.2293e-05	0.00129091
rnf11a	451.705	0.498956	0.127618	3.90976	9.23885e-05	0.00129091
zgc:172270	180.285	-0.473287	0.121048	-3.90992	9.23281e-05	0.00129091
mrpl22	300.174	-0.382736	0.0978979	-3.90954	9.24706e-05	0.00129108
si:dkey-192g7.3	179.483	0.530221	0.135655	3.90861	9.28274e-05	0.00129508
cnn3b	564.693	-0.304642	0.0779648	-3.90743	9.32839e-05	0.00130046
ubb	1604.98	0.462362	0.11836	3.90641	9.36762e-05	0.00130494
pdcd6ip	3299.65	0.172436	0.0441553	3.90522	9.41398e-05	0.00131041
ahsa1a	355.171	-0.961284	0.24619	-3.90465	9.43624e-05	0.00131182
eif4eb	568.574	-0.292681	0.0749581	-3.90459	9.4384e-05	0.00131182
AL831745.1	1629.04	0.343532	0.0880064	3.90349	9.48138e-05	0.00131664
bahcc1a	249.028	0.467056	0.119655	3.90334	9.48734e-05	0.00131664
BX569789.1	44.526	-1.63971	0.42015	-3.90267	9.51358e-05	0.00131727
p4ha2	664.314	-0.335961	0.0860887	-3.9025	9.52051e-05	0.00131727
si:dkeyp-44a8.2	2149.35	0.280116	0.0717766	3.90261	9.51608e-05	0.00131727
tgm2l	100.02	-0.582153	0.149164	-3.90277	9.50973e-05	0.00131727
psmd11b	1279.06	-0.240719	0.0616942	-3.90181	9.54742e-05	0.00132
rtn2b	861.239	-0.344844	0.0883997	-3.90097	9.58077e-05	0.00132262
si:dkey-238c7.16	460.24	-0.345155	0.0884764	-3.90109	9.57589e-05	0.00132262
gas1a	487.369	-0.331764	0.0850547	-3.90059	9.59582e-05	0.00132371
thap7	292.13	-0.377511	0.096832	-3.89862	9.67441e-05	0.00133355
mettl3	281.51	-0.402582	0.103298	-3.89728	9.72783e-05	0.00133991
cdk7	295.357	-0.395903	0.10159	-3.89707	9.73636e-05	0.00134008
slc6a17	358.743	0.539456	0.138439	3.89671	9.75094e-05	0.00134108
tmem184a	781.993	0.346345	0.0889125	3.89534	9.80606e-05	0.00134766
trmt112	423.746	-0.347055	0.089105	-3.89489	9.82417e-05	0.00134914
si:ch211-167j6.4	34.227	-1.2445	0.319675	-3.89303	9.90006e-05	0.00135854
stard14	943.265	0.314533	0.080799	3.89278	9.91005e-05	0.0013589
dlx5a	222.043	-0.422236	0.108484	-3.89215	9.93578e-05	0.00136142
si:ch211-166e11.5	282.456	-0.374204	0.09615	-3.89188	9.94705e-05	0.00136195
tpi1b	7545.59	-0.210869	0.0541966	-3.89082	9.99069e-05	0.0013669
ficd	247.538	-0.40369	0.103877	-3.88624	0.00010181	0.00139088
trmt1l	186.795	-0.497492	0.128008	-3.8864	0.000101741	0.00139088
DST	2735.17	0.310934	0.0800494	3.88428	0.000102632	0.00140003
hdac4	219.087	0.515477	0.132703	3.88445	0.00010256	0.00140003
pfdn6	533.481	-0.314194	0.0809035	-3.88357	0.000102935	0.00140312
safb	3636.11	-0.219904	0.0566522	-3.88166	0.000103746	0.00141313
CABZ01062996.1	1152.22	0.29511	0.0760449	3.88074	0.000104141	0.00141746
sv2a	3222.42	0.387688	0.0999078	3.88046	0.000104259	0.00141801
CU639469.1	1651.26	0.275684	0.0711073	3.87701	0.000105749	0.00143722
chchd3b	333.359	-0.399159	0.102976	-3.87624	0.000106081	0.00144067
stk10	946.569	0.268588	0.0692967	3.87591	0.000106225	0.00144156
si:dkeyp-92c9.4	39.729	-1.18045	0.304647	-3.87482	0.000106705	0.00144701
map4l	2166.61	0.388587	0.100293	3.87451	0.000106838	0.0014471
npm1b	457.754	-0.427426	0.110319	-3.87444	0.00010687	0.0014471
CR936321.1	332.592	-0.353402	0.0912208	-3.87414	0.000107003	0.00144785
b4galt7	344.734	-0.376506	0.0972262	-3.87247	0.000107737	0.0014567
exosc5	239.016	-0.394998	0.102007	-3.87227	0.000107828	0.00145687
ppib	7843.82	-0.213818	0.0552225	-3.87193	0.000107975	0.00145778
cox8a	1589.84	-0.251608	0.0649945	-3.87122	0.000108293	0.001461
hecw1b	513.52	0.436879	0.112879	3.87032	0.000108693	0.00146532
smg7	1711.46	0.245513	0.0634616	3.86868	0.000109426	0.00147412
erlec1	982.587	-0.248704	0.0642963	-3.86809	0.00010969	0.0014766
znf503	955.009	-0.263943	0.0682424	-3.86773	0.000109855	0.00147774
il6r	281.481	0.498805	0.129	3.86669	0.00011032	0.00148292
psmd4b	870.845	-0.241796	0.0625368	-3.86646	0.000110427	0.00148308
ptmab	10026.5	-0.209794	0.0542621	-3.86631	0.000110494	0.00148308
sult1st1	660.037	-0.491434	0.127131	-3.86556	0.000110832	0.00148654
palmda	571.187	-0.447996	0.115926	-3.86449	0.000111322	0.00149165
setd3	1471.2	-0.219293	0.0567474	-3.86437	0.000111376	0.00149165
mrps6	366.068	-0.336493	0.087083	-3.86405	0.000111521	0.00149251
drg2	996.293	-0.279144	0.0722542	-3.86336	0.000111836	0.00149545
si:ch211-51h9.6	162.597	-0.469119	0.121432	-3.86322	0.000111903	0.00149545
hspa5	17993.3	-0.276458	0.0715661	-3.86297	0.000112016	0.00149588
baz2ba	1603.8	0.276449	0.0715868	3.86173	0.000112587	0.0015019
med18	121.155	-0.556528	0.144117	-3.86164	0.00011263	0.0015019
ucmab	857.947	-0.383708	0.0994425	-3.85859	0.000114043	0.00151963
lbx2	160.877	-0.482799	0.125133	-3.85828	0.000114189	0.00152048
zgc:174935	325.799	-0.408606	0.105926	-3.85746	0.00011457	0.00152446
ccdc3b	437.62	-0.364339	0.0944894	-3.85587	0.000115318	0.00153218
mrps14	408.128	-0.342664	0.0888664	-3.85594	0.000115285	0.00153218
mdc1	886.825	-0.297674	0.0772141	-3.85518	0.000115646	0.00153544
si:ch1073-126c3.2	284.959	0.614247	0.159354	3.85462	0.000115911	0.00153785
nosip	362.702	-0.365805	0.0949162	-3.85398	0.000116215	0.00154077
zgc:154093	508.563	0.402467	0.104466	3.85259	0.000116874	0.00154839
dock4b	483.441	0.326314	0.084705	3.85236	0.000116985	0.00154875
ccl35.1	41.3678	1.14173	0.296509	3.85056	0.000117848	0.00155905
ces2	4892.09	0.468414	0.121659	3.8502	0.000118019	0.00156019
abcf1	4879.85	-0.230574	0.0598941	-3.84969	0.000118265	0.00156232
tsku	724.789	0.345565	0.0897685	3.84951	0.000118353	0.00156236
fbxo22	478.192	-0.316414	0.0822142	-3.84866	0.000118768	0.00156671
col9a3	5062.08	-0.403447	0.104846	-3.848	0.000119086	0.00156978
cdca7a	871.09	-0.342853	0.0891077	-3.84763	0.000119268	0.00156993
trpm4b.2	369.671	0.47597	0.123703	3.84767	0.000119246	0.00156993
hspb11	466.95	-0.45349	0.11788	-3.84705	0.000119546	0.00157247
polr2c	414.415	-0.32176	0.0836472	-3.84663	0.000119753	0.00157407
luc7l3	1657.47	-0.232268	0.0604101	-3.84486	0.000120621	0.00158431
ykt6	381.378	-0.332847	0.0865732	-3.84469	0.000120704	0.00158431
pabpn1	4473.93	-0.200747	0.0522175	-3.84444	0.000120829	0.00158482
rims1a	541.735	0.446349	0.116162	3.84246	0.000121806	0.00159649
park7	726.694	-0.293176	0.0763285	-3.84098	0.000122542	0.001605
tubgcp2	402.069	-0.330436	0.0860657	-3.83935	0.000123361	0.00161458
cthrc1a	343.985	-0.431295	0.112401	-3.83711	0.000124489	0.00162817
naa10	1468.48	-0.230944	0.0602159	-3.83528	0.000125424	0.00163924
fosl1a	720.254	0.818532	0.213503	3.83383	0.000126166	0.0016466
hoxd12a	53.9438	-0.820002	0.213884	-3.83386	0.00012615	0.0016466
pcmt	1480.77	-0.206228	0.0537971	-3.83345	0.000126359	0.00164679
plp1b	1170.38	0.352573	0.0919703	3.83355	0.000126305	0.00164679
itgbl1	422.686	-0.329399	0.0859533	-3.8323	0.000126951	0.00165333
brms1	262.76	-0.41823	0.109174	-3.83085	0.000127699	0.00166189
lrp1ba	287.665	0.477046	0.124543	3.83036	0.000127957	0.00166259
med7	257.865	-0.395718	0.103313	-3.83029	0.000127995	0.00166259
si:dkey-5n18.1	310.099	0.447891	0.116936	3.83023	0.000128023	0.00166259
fcer1gl	291.658	0.479151	0.125114	3.82971	0.000128295	0.00166494
slc39a13	429.118	-0.349732	0.0913487	-3.82855	0.000128903	0.00167165
cox17	766.079	-0.277773	0.072566	-3.82787	0.000129256	0.00167505
si:dkey-19e4.5	1082.81	-0.231588	0.0605185	-3.82672	0.00012986	0.00168169
fbl	3757.92	-0.230537	0.0602507	-3.8263	0.000130082	0.00168338
cpeb2	186.858	0.534608	0.139731	3.82597	0.000130256	0.00168445
tmem131l	1120.56	0.237059	0.0619802	3.82476	0.000130899	0.00169158
nipal3	617.325	0.280819	0.073441	3.82373	0.000131448	0.00169509
sestd1	860.321	-0.258694	0.0676544	-3.82376	0.000131431	0.00169509
si:dkey-21e2.16	294.607	-0.409665	0.107133	-3.82389	0.000131364	0.00169509
tet1	143.213	0.508387	0.132969	3.82336	0.000131643	0.00169643
slc8a1b	271.286	0.405672	0.106149	3.82174	0.000132514	0.00170646
aldh9a1a.1	13197.9	-0.212016	0.0554939	-3.82052	0.000133171	0.00171371
fam96b	426.813	-0.298888	0.0782466	-3.81983	0.000133546	0.00171734
cx34.4	115.588	0.553555	0.145016	3.8172	0.000134973	0.00173396
spcs3	652.965	-0.28736	0.0752821	-3.8171	0.000135027	0.00173396
asb16	71.9756	-0.720903	0.188979	-3.81472	0.000136336	0.00174955
tsen2	109.005	-0.652719	0.171123	-3.81433	0.000136551	0.00175108
frya	1390.75	0.267458	0.0701293	3.81379	0.000136852	0.0017525
polr2i	194.124	-0.43383	0.113751	-3.81384	0.000136825	0.0017525
actl6a	1130.07	-0.247921	0.0650215	-3.81292	0.000137337	0.0017575
epha4b	619.269	0.330047	0.0865937	3.81145	0.000138157	0.00176675
her6	528.269	-0.362147	0.095036	-3.81063	0.000138611	0.00177133
tomm20b	1792.1	-0.223112	0.0585657	-3.8096	0.000139195	0.00177756
pcna	5615.19	-0.308935	0.0811144	-3.80864	0.000139735	0.00178322
prkchb	209.216	0.606686	0.159311	3.80818	0.000139994	0.00178405
slc2a1b	607.072	0.333933	0.0876868	3.80825	0.000139956	0.00178405
CU469568.2	35.9805	1.18404	0.31095	3.80781	0.000140205	0.00178551
ndrg1b	468.435	1.10526	0.290476	3.80501	0.000141797	0.00180453
senp3b	384.642	-0.327782	0.0861537	-3.80462	0.000142023	0.00180616
CABZ01073424.1	505.15	0.324221	0.0852712	3.80224	0.000143395	0.00182234
chs1	4745.4	0.445896	0.11728	3.80198	0.000143547	0.00182302
pla2g7	219.944	0.47444	0.124814	3.80118	0.000144007	0.0018276
casc4	989.868	-0.253165	0.0666297	-3.79958	0.000144941	0.00183565
lrp1ab	2360.45	0.381191	0.100316	3.79991	0.00014475	0.00183565
phlda3	208.892	-0.428168	0.112685	-3.79969	0.000144879	0.00183565
jmjd1cb	2016.14	0.239895	0.063181	3.79695	0.000146485	0.00185265
si:ch211-156b7.4	523.652	-0.320742	0.0844712	-3.79706	0.000146424	0.00185265
dcaf13	814.063	-0.255112	0.06721	-3.79575	0.000147199	0.00186041
si:ch73-215d9.1	216.012	0.487955	0.12856	3.79555	0.000147318	0.00186064
cadm3	229.673	0.549737	0.144875	3.79456	0.000147904	0.00186676
exosc1	394.146	0.457806	0.120711	3.79258	0.00014909	0.00187947
myl10	5614.63	-0.271107	0.0714844	-3.79254	0.000149116	0.00187947
hsd17b10	1289.03	-0.266731	0.0703416	-3.79194	0.000149477	0.00188273
mast1b	392.374	0.453009	0.119528	3.78996	0.000150669	0.00189645
mphosph8	1777.86	-0.199041	0.0525263	-3.78937	0.000151031	0.00189971
rnf7	875.295	-0.272244	0.0718488	-3.78912	0.000151182	0.00190031
ssr4	3053.28	-0.224788	0.0593444	-3.78786	0.000151949	0.00190865
si:ch73-23l24.1	83.9944	-0.880844	0.232585	-3.7872	0.000152356	0.00191245
ing2	280.697	-0.347481	0.0917791	-3.78606	0.000153052	0.00191988
usp54a	610.654	0.392542	0.103689	3.78575	0.000153245	0.001921
ccdc137	510.892	-0.365979	0.0966912	-3.78502	0.000153694	0.001924
timm8a	385.715	-0.323998	0.0855997	-3.78504	0.000153687	0.001924
exosc9	353.707	-0.339518	0.089705	-3.78483	0.000153815	0.00192421
ebi3	232.684	-0.671161	0.177382	-3.7837	0.000154512	0.00193161
si:ch73-127m5.2	181.556	-0.462162	0.12222	-3.78139	0.000155957	0.00194703
zgc:110239	1717.89	-0.307731	0.0813768	-3.78155	0.000155855	0.00194703
CR382283.2	32.2462	-2.61263	0.69102	-3.78083	0.000156306	0.00194874
ncdn	456.109	-0.287139	0.0759444	-3.78092	0.000156252	0.00194874
filip1a	223.955	-0.553567	0.146471	-3.77937	0.000157226	0.00195889
clstn3	2277.31	0.337581	0.0893419	3.77854	0.000157753	0.00196413
als2b	449.406	0.352292	0.0932393	3.77836	0.000157865	0.00196419
mapk8ip2	504.868	0.426633	0.112922	3.77811	0.000158021	0.0019648
imp4	470.681	-0.335166	0.0887531	-3.77639	0.000159118	0.00197711
ubac1	1216.92	-0.234114	0.0619971	-3.77621	0.00015923	0.00197715
flncb	2009.21	-0.264889	0.0701689	-3.77503	0.000159989	0.00198524
si:dkeyp-71f10.5	714.186	-0.368126	0.0975416	-3.77404	0.000160625	0.0019918
nkx3-1	74.8313	0.843599	0.223544	3.77375	0.00016081	0.00199275
hnrnpl2	2443.63	-0.172589	0.0457401	-3.77326	0.000161129	0.00199536
si:ch211-284e13.9	31.2673	1.16408	0.308613	3.77197	0.000161962	0.00200432
chmp1b	1194.41	0.206734	0.0548418	3.76963	0.000163488	0.00202185
khnyn	409.597	0.338044	0.0896976	3.76871	0.000164092	0.00202796
ccnd1	2384.17	-0.229278	0.0608455	-3.7682	0.00016443	0.00203076
zgc:162184	338.699	0.470125	0.124807	3.76681	0.00016535	0.00204075
boka	273.804	-0.414978	0.110212	-3.76527	0.00016637	0.00205197
mtss1la	798.099	0.30255	0.0803662	3.76464	0.000166789	0.00205576
nanp	229.764	-0.432491	0.11491	-3.76375	0.000167386	0.00206174
mcm6	2486.97	-0.300884	0.0799565	-3.76309	0.000167826	0.0020644
si:dkey-71h2.2	174.514	0.488253	0.129745	3.76317	0.000167773	0.0020644
zgc:55781	327.593	-0.39448	0.104836	-3.76281	0.000168014	0.00206532
zgc:136858	221.631	0.474975	0.126237	3.76257	0.000168179	0.00206597
zgc:152863	70.9241	0.792407	0.210667	3.76142	0.000168955	0.00207412
cetn3	183.805	-0.460798	0.12254	-3.76038	0.000169655	0.00208133
epdl1	1766.53	0.341098	0.0907392	3.7591	0.000170526	0.00208783
satb1b	198.846	0.488178	0.129864	3.75916	0.000170485	0.00208783
smyd5	404.338	-0.324018	0.0861886	-3.75941	0.000170314	0.00208783
r3hdm1	1817.73	0.281961	0.075011	3.75892	0.000170646	0.00208791
zgc:172136	345.181	-0.363062	0.0966327	-3.75713	0.000171873	0.00210153
ptgesl	898.338	-0.272531	0.0725463	-3.75666	0.000172199	0.00210413
ugp2b	1433.49	-0.227158	0.0604777	-3.75606	0.00017261	0.00210774
retreg1	75.3899	0.923407	0.246046	3.75298	0.000174743	0.00213238
nhp2	1029.81	-0.253155	0.0674649	-3.7524	0.000175151	0.0021354
tia1l	3535.11	-0.172642	0.0460096	-3.7523	0.000175223	0.0021354
rnaseh1	405.687	-0.32321	0.0862043	-3.74935	0.000177294	0.0021592
cdnf	207.774	-0.464355	0.123855	-3.74917	0.000177418	0.00215929
cdkl5	272.275	0.433829	0.115765	3.74748	0.00017862	0.00217249
lrp1bb	474.908	0.418134	0.111613	3.74628	0.000179475	0.00217856
rnmt	640.966	-0.313754	0.0837435	-3.74661	0.000179241	0.00217856
tub	387.788	0.491977	0.13132	3.74638	0.000179403	0.00217856
CABZ01080550.1	410.345	0.897591	0.23967	3.74511	0.000180313	0.00218441
foxo1a	534.636	0.316851	0.0846022	3.74518	0.000180262	0.00218441
hsp70.3	338.619	-0.434167	0.11592	-3.74541	0.000180101	0.00218441
rpl22l1	4109.43	-0.213458	0.0570098	-3.74424	0.00018094	0.00219056
nedd8	442.879	-0.32246	0.0861401	-3.74344	0.000181519	0.00219613
ncanb	158.777	0.598095	0.159798	3.74282	0.000181966	0.00220009
golt1bb	366.942	-0.368353	0.0984328	-3.74218	0.000182431	0.00220282
ifrd2	1472.69	-0.249031	0.0665463	-3.74222	0.000182403	0.00220282
metap2b	5550.61	-0.175783	0.0469987	-3.74017	0.000183899	0.00221909
aspn	1903.95	-0.352363	0.0942274	-3.7395	0.000184387	0.00222206
cpeb4b	957.766	0.377543	0.100959	3.73956	0.000184345	0.00222206
polr2h	318.633	-0.340724	0.0911224	-3.73919	0.000184617	0.00222338
lrwd1	250.792	-0.351058	0.0939051	-3.73844	0.000185167	0.00222742
pmp22a	1490.17	-0.275797	0.073774	-3.7384	0.000185195	0.00222742
map2k6	1693.79	-0.200261	0.0535908	-3.73686	0.000186336	0.00223969
col18a1b	604.129	-0.326635	0.0874237	-3.73623	0.000186803	0.00224237
wnk1b	2227.63	0.253177	0.0677613	3.7363	0.000186744	0.00224237
dbt	1353.31	-0.212814	0.0569786	-3.73498	0.000187726	0.00225198
tma7	1014.41	-0.282052	0.0755331	-3.73415	0.000188351	0.00225801
il13	60.3694	-1.16414	0.311871	-3.73276	0.000189395	0.00226801
prss60.2	301.526	-0.664426	0.178001	-3.73271	0.000189432	0.00226801
vgf	599.237	0.435748	0.116768	3.73175	0.000190152	0.00227515
cdk5rap3	783.187	-0.225933	0.0605804	-3.72948	0.000191879	0.00229432
slc4a4a	2862.54	0.339311	0.0909901	3.72909	0.000192171	0.00229632
si:ch211-250m6.2	192.767	-1.59684	0.428295	-3.72836	0.000192727	0.00230147
mynn	456.216	-0.307227	0.0824173	-3.7277	0.000193238	0.00230608
sema4c	380.277	0.34998	0.0939246	3.72618	0.000194405	0.0023185
srpk3	420.442	-0.354148	0.0950729	-3.72501	0.000195306	0.00232773
itm2bb	2247.31	0.225888	0.0606567	3.72405	0.000196054	0.00233514
pcdh1a	816.96	0.378563	0.10167	3.72344	0.000196524	0.00233922
uqcrh	2341.99	-0.224181	0.0602114	-3.72324	0.000196683	0.0023396
EIF1B	1919.28	-0.201426	0.054104	-3.72294	0.000196915	0.00234005
orc5	237.354	-0.392292	0.105374	-3.72286	0.000196975	0.00234005
stat3	814.618	0.275248	0.0740047	3.71933	0.00019975	0.00237149
wnk4b	216.802	0.449905	0.120985	3.7187	0.000200254	0.00237594
atg3	832.522	-0.236289	0.0635536	-3.71795	0.000200849	0.00238146
mrpl12	1324.74	-0.223401	0.0600918	-3.71766	0.000201077	0.00238263
znf536	812.714	0.30939	0.0832286	3.71736	0.000201316	0.00238393
agtr2	269.755	0.370332	0.0996272	3.71718	0.000201459	0.00238409
fryl	2414.93	0.274241	0.0737812	3.71695	0.000201641	0.0023847
ivns1abpb	1193.05	0.281809	0.0758503	3.71533	0.000202941	0.00239854
CABZ01015525.1	38.8001	2.15602	0.580416	3.71461	0.000203519	0.00240074
mrto4	844.796	-0.293757	0.0790752	-3.71491	0.000203273	0.00240074
ppm1g	1899.2	-0.209255	0.0563307	-3.71475	0.000203403	0.00240074
aqp10b	100.304	0.572789	0.154208	3.7144	0.000203686	0.00240117
ttc22	129.154	0.488111	0.131437	3.71366	0.000204283	0.00240667
utp11l	340.679	-0.367213	0.0988896	-3.71336	0.000204522	0.00240794
nol8	502.149	-0.336439	0.0906506	-3.71138	0.000206133	0.00242536
tada3l	525.084	-0.301122	0.0811443	-3.71095	0.000206482	0.00242791
itfg1	688.873	0.304238	0.0820191	3.70936	0.000207785	0.00244168
wsb1	3535.45	0.182379	0.0491728	3.70894	0.000208127	0.00244413
tardbp	2946.17	-0.191305	0.0515884	-3.70829	0.000208664	0.00244888
si:dkey-23c22.7	46.3087	-0.826572	0.222917	-3.70798	0.000208921	0.00245032
mapk8b	225.536	0.432646	0.116865	3.7021	0.000213822	0.00250621
clpxa	1514.18	0.192774	0.0520754	3.70183	0.00021405	0.00250729
si:dkey-201l21.2	221.303	6.92411	1.87074	3.70127	0.000214524	0.00251124
dnajc6	767.471	0.301241	0.0814344	3.69919	0.000216293	0.00252873
si:dkey-172j4.3	680.383	0.285609	0.0772086	3.69919	0.000216286	0.00252873
ankrd33aa	176.31	-0.612143	0.16549	-3.69897	0.000216475	0.00252925
sdcbp2	2411.24	0.181267	0.0490137	3.69828	0.000217062	0.0025345
calub	1142.12	-0.313923	0.0849092	-3.69716	0.000218024	0.00254412
psmd14	1303.33	-0.262707	0.0710631	-3.69682	0.000218319	0.00254434
si:dkey-88n24.12	30.4374	0.999937	0.270478	3.69693	0.000218223	0.00254434
anapc5	249.474	-0.423677	0.114619	-3.6964	0.000218675	0.00254687
si:dkey-61p9.7	762.625	-1.19867	0.324401	-3.69503	0.000219862	0.00255907
padi2	2207.46	-0.175456	0.0474906	-3.69456	0.000220272	0.00256223
si:dkey-188i13.9	53.5127	1.01394	0.274503	3.69372	0.000220997	0.00256904
cops8	695.698	-0.240676	0.065167	-3.69321	0.000221439	0.00257255
p4ha1b	506.968	-0.364706	0.098769	-3.69252	0.000222042	0.00257793
cse1l	1891.37	-0.228408	0.0618719	-3.69163	0.000222823	0.00258536
snrpd2	949.35	-0.268198	0.0726584	-3.69122	0.000223184	0.00258777
stoml2	513.793	-0.331641	0.0898494	-3.69107	0.000223312	0.00258777
lap3	746.904	-0.267416	0.0724636	-3.69035	0.000223946	0.00259349
CU467961.1	741.134	0.357398	0.0968964	3.68845	0.000225625	0.00261129
sap30l	1049.48	-0.242379	0.0657343	-3.68725	0.000226692	0.00262125
si:ch211-226h7.3	40.9037	1.03638	0.281078	3.68716	0.00022677	0.00262125
tmem39a	920.399	-0.267553	0.0725763	-3.68651	0.000227353	0.00262633
pole3	501.019	-0.27919	0.0757393	-3.6862	0.000227632	0.00262791
herpud2	588.185	0.305697	0.0829563	3.68504	0.000228664	0.00263731
si:ch1073-296d18.1	239.67	-0.388531	0.105437	-3.68497	0.000228733	0.00263731
wdr46	838.133	-0.248993	0.0675934	-3.68369	0.00022988	0.00264888
mrpl23	746.029	-0.258363	0.0701467	-3.68319	0.000230337	0.00265247
nrxn2b	483.284	0.451976	0.122764	3.68167	0.000231708	0.0026666
cldna	786.267	0.389601	0.105894	3.67915	0.000234016	0.00268477
cngb1a	65.0403	0.864641	0.235006	3.67923	0.000233944	0.00268477
map1sa	861.067	-0.265232	0.0720841	-3.67948	0.000233713	0.00268477
ube2kb	1173.04	-0.20521	0.0557729	-3.67939	0.000233792	0.00268477
zgc:77086	1664.68	-0.236053	0.0641544	-3.67944	0.000233742	0.00268477
miox	239.694	0.690013	0.187578	3.67853	0.000234582	0.00268958
si:dkey-93n13.2	164.953	0.457138	0.124318	3.67717	0.000235832	0.00270223
slitrk6	287.845	-0.402199	0.109434	-3.67528	0.000237591	0.00272069
pmpca	1352.63	-0.210073	0.057173	-3.67433	0.00023847	0.0027288
sept7a	1481.63	-0.208393	0.0567178	-3.6742	0.000238596	0.0027288
mrps35	644.105	-0.294848	0.0802525	-3.674	0.000238784	0.00272926
si:dkey-79f11.7	126.377	0.824097	0.224324	3.67368	0.000239078	0.00273092
larsb	1843	-0.246434	0.0670844	-3.67349	0.000239257	0.00273127
slc27a1b	570.919	0.34242	0.093257	3.67179	0.000240855	0.00274781
ndufv1	5209.49	-0.286262	0.0779919	-3.6704	0.000242168	0.00275937
tysnd1	120.754	-0.499028	0.135954	-3.67056	0.000242021	0.00275937
si:dkey-154b15.1	121.679	-0.545628	0.148703	-3.66925	0.000243267	0.00276866
wdr6	367.113	-0.317758	0.0866009	-3.66923	0.000243285	0.00276866
tbx15	518.751	-0.289798	0.0790005	-3.66831	0.000244156	0.00277686
drg1	1461.85	-0.22508	0.0613624	-3.66805	0.000244408	0.002778
mrpl41	300.848	-0.37739	0.102895	-3.66773	0.000244717	0.00277809
psmd10	254.356	-0.355171	0.0968366	-3.66774	0.000244708	0.00277809
snx20	36.0327	1.21354	0.330906	3.66732	0.000245104	0.00277906
stab1	616.37	0.311087	0.0848259	3.66736	0.000245071	0.00277906
ptprh	621.293	0.430182	0.117325	3.66659	0.000245805	0.00278357
si:dkey-202e22.2	372.831	-0.37776	0.103026	-3.66665	0.000245748	0.00278357
idh3a	1657.74	-0.197678	0.0539242	-3.66586	0.000246513	0.00278816
tnfsf10	466.763	-0.417888	0.113993	-3.66591	0.00024646	0.00278816
ppp4ca	293.376	-0.357117	0.0974594	-3.66427	0.000248047	0.00280379
cep131	546.807	-0.29218	0.0797521	-3.6636	0.000248696	0.0028094
fam107b	1097.51	0.262654	0.0717055	3.66296	0.000249321	0.00281134
psmd8	1592.08	-0.224155	0.0611953	-3.66295	0.000249327	0.00281134
si:ch211-113g11.6	988.66	0.379237	0.10353	3.66308	0.000249204	0.00281134
xkr8.2	76.8532	0.791816	0.216237	3.6618	0.00025045	0.00282228
sgip1a	760.353	0.398315	0.108786	3.66145	0.000250792	0.0028244
gadd45ba	1931.61	0.43728	0.119482	3.65981	0.000252397	0.00284075
si:ch211-213d14.2	213.822	-0.489678	0.133826	-3.65906	0.000253139	0.00284735
si:dkey-27p18.5	319.837	0.449727	0.123056	3.65466	0.000257527	0.00289493
fgfbp2b	547.613	-0.366471	0.100291	-3.65409	0.0002581	0.00289783
kitlga	451.734	-0.30709	0.0840399	-3.65409	0.000258094	0.00289783
rgmd	769.317	-0.254101	0.0695509	-3.65345	0.00025874	0.00290148
si:dkey-202l16.5	301.36	0.444847	0.121759	3.65349	0.000258697	0.00290148
fap	791.834	-0.240651	0.0659178	-3.65077	0.000261456	0.00292951
synj2bp	518.347	-0.285258	0.0781419	-3.65051	0.000261717	0.00292951
ube2nb	1276.24	-0.209221	0.0573127	-3.65052	0.000261708	0.00292951
cyth1a	1220.94	0.223654	0.0612707	3.65026	0.000261979	0.00292987
mettl13	362.091	-0.392041	0.107403	-3.65017	0.000262068	0.00292987
dis3l2	591.942	-0.254331	0.06968	-3.64998	0.00026226	0.00293024
thtpa	122.794	-0.489427	0.134137	-3.6487	0.000263566	0.00294305
ptpn4a	852.093	0.228523	0.062643	3.64802	0.000264266	0.00294907
entpd5a	1686.23	-0.37954	0.104054	-3.64752	0.000264783	0.00295305
nptxra	249.082	0.538449	0.147634	3.64718	0.000265133	0.00295517
sap30bp	500.859	-0.266597	0.0731063	-3.64669	0.000265636	0.00295897
pacsin2	1202.96	-0.220037	0.0603921	-3.64348	0.000268981	0.00299443
grpel1	1083.39	-0.241731	0.0663659	-3.64241	0.0002701	0.00300507
otofa	415.92	0.443238	0.121695	3.6422	0.000270315	0.00300564
mcm5	2459.54	-0.284272	0.0780543	-3.64198	0.000270553	0.00300648
ubap1	737.153	0.24602	0.06758	3.64042	0.000272193	0.00302287
anapc15	174.686	-0.557255	0.153089	-3.64006	0.000272573	0.00302527
adcyap1r1a	978.477	0.334156	0.0918345	3.63867	0.000274047	0.00303979
ms4a17a.17	1720.34	0.342563	0.0941701	3.6377	0.00027508	0.00304941
nlk2	521.698	0.325245	0.0894624	3.63555	0.000277391	0.00307318
cox6b2	4539.48	-0.190297	0.0523642	-3.63411	0.000278941	0.00308737
mybpc2a	1109.14	-0.328998	0.0905321	-3.63405	0.000279007	0.00308737
col17a1b	1136.97	0.383243	0.105478	3.63341	0.000279701	0.0030919
prickle2a	234.612	0.590797	0.162604	3.63336	0.000279753	0.0030919
nap1l1	10316.3	-0.155382	0.0427753	-3.63252	0.000280662	0.00310009
si:ch211-153b23.3	189.756	1.22483	0.337198	3.63236	0.000280837	0.00310015
mfsd6b	177.942	0.450414	0.124021	3.63175	0.000281505	0.00310195
ncor1	2261.16	0.215885	0.0594417	3.63187	0.00028137	0.00310195
twist3	300.946	-0.337708	0.0929826	-3.63195	0.000281286	0.00310195
aars	5276.8	-0.15552	0.0428388	-3.63035	0.00028304	0.003117
dnajc11a	1473.65	-0.238875	0.065815	-3.62949	0.000283982	0.0031255
rab3gap2	779.779	-0.236264	0.065107	-3.62886	0.000284676	0.00313054
tenm1	637.085	0.465536	0.12829	3.62877	0.00028478	0.00313054
tomm6	554.92	-0.305942	0.0843216	-3.62827	0.000285322	0.00313275
znrf2a	50.3247	0.942673	0.259812	3.62829	0.00028531	0.00313275
smu1a	864.179	-0.227728	0.0627769	-3.62757	0.000286103	0.00313873
vars2	364.668	-0.345358	0.0952063	-3.62747	0.000286207	0.00313873
ptgdsb.1	7873.31	0.257931	0.0711591	3.62471	0.000289287	0.00317061
cldne	2424.86	0.257638	0.0710918	3.62402	0.000290058	0.00317718
cdx1b	333.683	-0.490775	0.135505	-3.62181	0.000292548	0.00320254
bcs1l	379.461	-0.409014	0.11294	-3.62152	0.000292882	0.00320326
mrpl16	1267.67	-0.222237	0.0613669	-3.62145	0.000292962	0.00320326
mbnl1	697.919	0.294889	0.0814568	3.62019	0.000294391	0.00321315
tenm4	566.472	0.396791	0.109605	3.6202	0.000294381	0.00321315
unc45a	564.35	-0.286745	0.0792057	-3.62025	0.000294316	0.00321315
esyt2b	264.882	-0.398501	0.110093	-3.61968	0.000294964	0.0032175
rcl1	563.764	-0.287644	0.0794981	-3.61825	0.000296602	0.00323345
elac2	583.53	-0.269768	0.0745899	-3.61668	0.000298405	0.00324858
si:ch73-1a9.3	7631.32	-0.20951	0.0579329	-3.61643	0.000298696	0.00324858
slc12a9	315.768	0.416178	0.115077	3.61651	0.000298597	0.00324858
srp68	1390.39	-0.293399	0.0811234	-3.6167	0.000298384	0.00324858
rbm4.3	4363.16	-0.195511	0.0540717	-3.61578	0.000299448	0.00325484
ndufa11	816.93	-0.271253	0.0750231	-3.61559	0.000299662	0.00325524
avil	147.781	-0.526478	0.145645	-3.6148	0.000300583	0.00325563
col9a1a	4490.98	-0.341843	0.0945676	-3.6148	0.000300578	0.00325563
minos1	729.659	-0.275721	0.0762636	-3.61537	0.000299918	0.00325563
sco2	122.034	-0.545376	0.150858	-3.61515	0.000300172	0.00325563
smarcc1b	421.815	-0.333423	0.0922357	-3.6149	0.00030046	0.00325563
lsm4	737.095	-0.234732	0.0649722	-3.6128	0.000302904	0.00327885
pkn1b	133.449	0.550195	0.1523	3.61258	0.000303169	0.00327978
ubxn1	647.016	-0.257168	0.071191	-3.61237	0.000303417	0.00328054
cdc42ep3	561.309	-0.41195	0.114044	-3.6122	0.000303614	0.00328074
sc5d	682.79	0.405181	0.112206	3.61106	0.000304949	0.00329324
fzd9b	460.778	-0.320729	0.0888447	-3.61	0.000306197	0.00330477
ecsit	558.091	-0.251941	0.0698051	-3.6092	0.000307144	0.00331305
kcnj1a.4	45.5206	1.05387	0.29206	3.60839	0.000308099	0.0033214
dpp3	1118.4	-0.268005	0.0742879	-3.60766	0.000308975	0.00332695
tecra	314.733	-0.454149	0.12588	-3.6078	0.000308806	0.00332695
dock3	284.209	0.628267	0.174181	3.60697	0.000309797	0.00333385
adgrg2a	217.13	0.4719	0.13089	3.60531	0.000311777	0.0033532
prr5a	152.39	0.501973	0.139246	3.60495	0.000312216	0.00335596
apoa4a	4100.08	-0.327856	0.0909858	-3.60338	0.000314106	0.00337233
slc12a10.3	141.677	0.565976	0.157063	3.6035	0.000313963	0.00337233
nceh1a	23.7417	1.27531	0.354024	3.60234	0.000315365	0.00338387
nup85	554.46	-0.286274	0.0794735	-3.60213	0.000315623	0.00338467
abraxas2a	122.07	-0.506975	0.140802	-3.60063	0.000317453	0.00340231
fam83ha	451.518	0.322383	0.0895442	3.60026	0.000317894	0.00340506
aven	205.143	-0.401993	0.111687	-3.5993	0.000319079	0.00341216
plin2	1529.7	0.475129	0.132007	3.59927	0.000319113	0.00341216
tmem70	260.402	-0.389571	0.108236	-3.59927	0.000319114	0.00341216
slc7a2	856.877	-0.226332	0.0628972	-3.59844	0.000320136	0.00342111
scarb2a	2078.49	0.270574	0.0752131	3.59742	0.000321385	0.00343246
il20ra	486.509	-0.384849	0.106995	-3.59689	0.000322049	0.00343557
slc48a1a	138.928	0.61068	0.169778	3.59694	0.000321982	0.00343557
ruvbl2	956.18	-0.262916	0.0731103	-3.59616	0.000322954	0.00344322
ndc1	763.147	-0.262417	0.072981	-3.59569	0.000323531	0.00344738
si:ch211-142d6.2	331.93	0.379599	0.105613	3.59426	0.000325313	0.00346435
evpla	1709.16	0.461432	0.128421	3.59312	0.000326741	0.00347554
uchl3	839.936	-0.246383	0.0685683	-3.59326	0.00032657	0.00347554
clic4	1768.38	-0.197073	0.0548838	-3.59073	0.000329747	0.0035055
zfpm1	220.434	0.387579	0.107945	3.59053	0.000330004	0.0035062
srd5a2a	858.571	0.302377	0.0842771	3.58789	0.00033336	0.00353981
snu13b	1334.87	-0.253258	0.0705922	-3.58762	0.000333715	0.00354153
CR759885.1	155.625	-0.520206	0.14504	-3.58664	0.000334961	0.00354923
dixdc1b	331.496	-0.330935	0.0922699	-3.5866	0.000335019	0.00354923
si:ch73-193i2.2	92.9842	0.798211	0.222543	3.58678	0.000334792	0.00354923
sgca	503.038	-0.326893	0.0911533	-3.58619	0.000335547	0.00355278
cdc16	294.132	-0.338707	0.0944572	-3.58583	0.000336014	0.00355332
tspan13a	642.035	0.356442	0.0994066	3.5857	0.000336177	0.00355332
vasnb	731.545	-0.273608	0.0763015	-3.58588	0.000335941	0.00355332
pik3c3	546.688	-0.305651	0.0852626	-3.58482	0.000337305	0.00355842
si:ch211-234p6.9	58.8706	0.979089	0.273139	3.58458	0.000337626	0.00355842
si:ch211-262h13.3	314.662	-0.319043	0.0890028	-3.58464	0.000337544	0.00355842
ttc32	124.712	-0.501858	0.14	-3.58471	0.000337453	0.00355842
xpo1b	2199.94	-0.198615	0.0554057	-3.58473	0.000337422	0.00355842
ptgis	182.659	0.523225	0.145995	3.58386	0.000338549	0.00356504
snrpc	642.859	-0.288595	0.0805279	-3.58379	0.000338642	0.00356504
wdr36	1099.19	-0.228789	0.063845	-3.58351	0.000339012	0.00356642
zgc:195077	69.4835	-0.742055	0.207082	-3.58339	0.000339161	0.00356642
lmod3	498.276	-0.310607	0.0866905	-3.58294	0.000339747	0.00356851
sgsm1b	338.002	0.57311	0.15995	3.58306	0.000339588	0.00356851
hebp2	413.782	0.315856	0.0881697	3.58236	0.000340506	0.00357444
b3gnt7l	353.738	0.408109	0.113944	3.58166	0.000341416	0.00358195
lyrm7	189.389	-0.409096	0.114229	-3.58137	0.000341801	0.00358394
BX510657.1	230.455	-0.425365	0.118876	-3.57822	0.000345939	0.00362409
asna1	1785.05	-0.194187	0.0542702	-3.57816	0.000346024	0.00362409
CU469568.1	65.3145	0.750655	0.209851	3.57708	0.000347448	0.00363694
twf2a	1086.54	-0.239764	0.0670413	-3.57636	0.000348408	0.00364491
rbm15b	604.839	-0.347768	0.0972453	-3.57619	0.000348639	0.00364526
churc1	308.327	-0.341975	0.0956364	-3.57578	0.000349189	0.00364893
rhogc	899.219	-0.220268	0.0616039	-3.57556	0.00034948	0.0036499
grk1a	521.897	0.377157	0.105495	3.57513	0.00035005	0.00365378
tm4sf5	850.503	0.419454	0.117331	3.57496	0.000350277	0.00365408
ccdc58	221.192	-0.375088	0.10493	-3.57464	0.000350708	0.00365444
si:ch211-282j17.13	27.2724	-1.78483	0.499293	-3.57472	0.000350608	0.00365444
fkbp11	239.108	-0.387146	0.108326	-3.5739	0.0003517	0.0036609
txndc12	1225.23	-0.253057	0.0708072	-3.57388	0.000351726	0.0036609
smyd2b	1364.11	-0.38331	0.107272	-3.57326	0.000352562	0.00366753
glula	6702.28	0.221992	0.0621289	3.57308	0.000352807	0.00366799
zfpm2a	313.268	0.436912	0.122333	3.5715	0.000354943	0.00368812
ndp	37.3567	-0.882308	0.247081	-3.57092	0.000355728	0.00369419
pik3r2	1598.6	-0.237538	0.0665956	-3.56687	0.000361277	0.0037497
ccl19b	741.369	0.43172	0.121076	3.56571	0.000362877	0.00376021
ppan	985.348	-0.295035	0.0827463	-3.56554	0.000363107	0.00376021
si:ch211-51c14.1	490.145	-0.29874	0.0837776	-3.56587	0.00036265	0.00376021
wnt4a	85.2314	-0.678698	0.190345	-3.56563	0.000362988	0.00376021
FP101882.1	249.127	-0.492028	0.13805	-3.56412	0.000365079	0.00377798
anxa4	3978.48	0.234052	0.065671	3.56401	0.000365233	0.00377798
per3	3396.77	0.218934	0.0614478	3.56292	0.000366753	0.00379156
AL929222.2	54.2149	-0.743179	0.208764	-3.55989	0.00037101	0.00383342
traf3ip2l	198.758	-0.450789	0.126668	-3.55884	0.000372499	0.00384665
spcs2	1495.13	-0.20019	0.0562604	-3.55828	0.000373296	0.00385272
hagh	894.386	0.239954	0.0674457	3.55773	0.000374067	0.00385634
tnfsf12	228.222	-0.397954	0.111855	-3.55778	0.000374005	0.00385634
edil3b	111.302	0.637156	0.179121	3.55713	0.000374926	0.00386303
dnajc2	701.936	-0.338277	0.0951135	-3.55656	0.000375741	0.00386927
mertka	126.33	0.651644	0.183264	3.55576	0.000376881	0.00387884
aimp1	1744.47	-0.240719	0.0677196	-3.55465	0.000378487	0.0038932
npm1a	7040.02	-0.24992	0.0703351	-3.55327	0.000380467	0.00390919
si:dkey-23k10.5	617.163	0.396349	0.111542	3.55335	0.000380351	0.00390919
cd109	268.913	0.492128	0.138544	3.55214	0.000382113	0.00392248
dpp9	1763.5	-0.179814	0.0506221	-3.55209	0.000382187	0.00392248
pde5aa	129.297	0.656094	0.184727	3.5517	0.000382747	0.00392604
fam13b	4976.23	0.225936	0.0636211	3.55127	0.000383375	0.00393029
atrnl1b	1116.25	0.252687	0.0711575	3.5511	0.000383623	0.00393064
rab13	576.505	-0.284779	0.0802165	-3.55013	0.000385045	0.00394301
mrpl21	417.799	-0.311676	0.0878274	-3.54873	0.000387094	0.0039618
si:ch73-359m17.2	160.093	0.516606	0.145588	3.5484	0.000387576	0.00396452
igsf9a	593.286	0.376966	0.106258	3.54765	0.000388683	0.00397363
snai1b	183.333	-0.464464	0.130984	-3.54595	0.000391206	0.00399721
hexa	247.176	0.519453	0.146534	3.54493	0.000392718	0.00401043
cry1aa	1921.22	0.205962	0.0581067	3.54455	0.000393282	0.00401396
SLC17A3	192.765	0.646996	0.182584	3.54355	0.000394785	0.00402707
pdcd6	784.562	-0.286765	0.080934	-3.54319	0.000395312	0.00403021
ociad1	924.988	-0.237294	0.0669833	-3.54259	0.000396214	0.00403717
prpf19	2008.94	-0.243523	0.0687546	-3.54192	0.000397229	0.00404479
znf750	122.502	0.562755	0.158889	3.5418	0.000397401	0.00404479
adam22	529.302	0.417372	0.11785	3.54154	0.000397795	0.00404656
plaa	684.36	-0.238479	0.0673609	-3.54031	0.00039965	0.00406318
ATG2A	878.655	0.335778	0.0948558	3.53988	0.000400317	0.00406771
CU984600.2	186.728	0.649576	0.183562	3.53873	0.000402053	0.0040831
ttn.2	23906.1	-0.418107	0.118161	-3.53846	0.000402469	0.00408507
gsc	120.29	-0.560146	0.158339	-3.53763	0.000403736	0.00409567
spopla	409.896	-0.282213	0.0797893	-3.53698	0.000404725	0.00410344
kcnh6a	126.989	0.528261	0.149372	3.53654	0.000405405	0.00410807
iqsec1b	1319.6	0.232164	0.0656523	3.53627	0.000405821	0.00411003
igf2r	443.8	0.342898	0.0969761	3.5359	0.000406393	0.00411356
ube2g1a	511.735	-0.268769	0.0760207	-3.53548	0.000407037	0.00411781
rwdd1	1278.08	-0.244551	0.0691881	-3.53457	0.000408434	0.00412967
rapsn	280.711	-0.383541	0.108543	-3.53355	0.00041002	0.00414343
grsf1	523.366	-0.270792	0.0766699	-3.53192	0.000412553	0.00416274
klhl17	277.675	0.394371	0.11166	3.53188	0.00041261	0.00416274
tm7sf2	581.629	0.372494	0.105465	3.53192	0.000412558	0.00416274
ctdnep1a	280.351	-0.349663	0.0990326	-3.53079	0.000414322	0.00417772
brd4	1048.2	0.242267	0.0686249	3.53031	0.000415074	0.00418285
hoxd11a	103.56	-0.536374	0.15194	-3.53018	0.000415285	0.00418285
efna1b	565.471	0.356552	0.101033	3.52908	0.000417011	0.00419307
ldb3b	7765.59	-0.20257	0.0573999	-3.52911	0.000416961	0.00419307
ppig	840.341	-0.226668	0.064231	-3.52895	0.00041721	0.00419307
rab11ba	1341.02	-0.198909	0.0563589	-3.52932	0.000416627	0.00419307
eif2a	1145.9	-0.215798	0.0611726	-3.52768	0.000419216	0.00421092
mhc1uba	135.149	-0.833388	0.236273	-3.52722	0.000419945	0.00421595
rbbp4	2667.02	-0.270589	0.0767261	-3.52669	0.000420789	0.00421998
si:rp71-45k5.4	1059.5	-0.22492	0.0637768	-3.52668	0.000420806	0.00421998
celsr3	366.813	0.465602	0.132089	3.52492	0.000423614	0.00424583
slc38a5b	5854.11	0.19125	0.0542747	3.52373	0.00042551	0.00426251
pdgfrl	427.522	-0.289513	0.0821814	-3.52285	0.000426933	0.00427444
rbmx	2451.65	-0.209004	0.0593427	-3.52198	0.000428335	0.00428615
hephl1a	630.355	0.294368	0.083596	3.52131	0.00042942	0.0042946
mgll	2515.44	0.26575	0.0754721	3.52117	0.000429646	0.0042946
vps13c	1121.51	0.26981	0.07664	3.52048	0.000430759	0.00430338
psmc1a	1580.83	-0.22469	0.0638278	-3.52025	0.000431145	0.0043049
kdelr3	366.147	-0.313756	0.0891511	-3.51937	0.000432579	0.00431688
spg11	579.693	0.303116	0.086155	3.51827	0.000434378	0.00433248
pdlim2	863.786	0.350293	0.0995752	3.51787	0.000435021	0.00433654
prpf38a	455.517	-0.300765	0.0855129	-3.51718	0.000436155	0.00434315
si:zfos-2372e4.1	45.9685	0.810252	0.230364	3.51728	0.000436002	0.00434315
aco1	2740.71	0.236442	0.0672277	3.51704	0.000436392	0.00434315
matn4	4336.57	-0.307406	0.0874154	-3.51661	0.000437087	0.00434772
mrpl11	567.136	-0.303081	0.0861985	-3.51608	0.000437965	0.00435409
si:ch1073-100f3.2	63.2745	-0.818072	0.232679	-3.51589	0.00043829	0.00435497
b2ml	7502.94	0.195221	0.0555487	3.51442	0.000440718	0.00437674
cybb	309.78	0.414774	0.118063	3.51315	0.000442819	0.00439286
tssc4	472.733	-0.303167	0.0862919	-3.51328	0.000442616	0.00439286
glod4	197.897	-0.382102	0.108797	-3.51206	0.000444643	0.00440858
gpc5b	326.303	-0.374386	0.106604	-3.51192	0.000444885	0.0044086
vars	2417.84	-0.223305	0.0635884	-3.51173	0.000445208	0.00440943
si:dkeyp-82a1.6	282.164	-0.34604	0.0985444	-3.51151	0.000445563	0.00441057
si:dkey-8k3.2	987.861	0.688037	0.195999	3.51041	0.00044742	0.00442657
capn15	364.865	0.327226	0.0932336	3.50974	0.000448538	0.00443524
fntb	770.399	-0.232475	0.066245	-3.50932	0.000449259	0.00443999
gsto1	429.536	0.422343	0.12037	3.50871	0.000450285	0.00444774
tmigd1	565.295	0.409351	0.116674	3.50849	0.000450664	0.00444909
eif1axa	715.127	-0.299296	0.0853371	-3.50722	0.00045282	0.00446799
nfil3	479.135	-0.295363	0.0842236	-3.50689	0.000453385	0.00447116
limk2	864.317	0.278989	0.0795669	3.50635	0.000454305	0.00447405
ncam1b	612.005	0.336413	0.0959423	3.50641	0.000454191	0.00447405
tbx18	158.169	-0.443523	0.126494	-3.50629	0.000454407	0.00447405
arl4cb	422.99	0.379434	0.108222	3.50607	0.000454772	0.00447525
slc5a11	337.18	0.390721	0.111463	3.50538	0.000455949	0.00448444
abcb8	409.048	-0.331579	0.0946053	-3.50487	0.000456838	0.00449077
rbm47	2155.66	0.273838	0.0781579	3.50365	0.000458921	0.00450885
plxna1a	611.52	0.271893	0.0776448	3.50175	0.000462214	0.00453878
nck1b	769.713	-0.262822	0.0750667	-3.50117	0.000463213	0.00454275
nsfl1c	1712.39	-0.197133	0.0563061	-3.50109	0.00046336	0.00454275
prpf31	552.128	-0.262554	0.0749882	-3.50128	0.000463034	0.00454275
rai14	499.678	-0.301048	0.0859922	-3.50087	0.000463734	0.004544
tmem147	836.011	-0.232375	0.0663891	-3.50019	0.000464919	0.00455319
casq1a	7004.3	-0.335071	0.0957599	-3.49908	0.000466874	0.0045699
namptb	317.203	0.349965	0.100024	3.49879	0.000467367	0.0045723
vasna	891.211	-0.236681	0.0676638	-3.4979	0.000468934	0.00458519
ddx21	7193.47	0.253652	0.0725186	3.49774	0.00046921	0.00458545
irs2a	416.04	1.47795	0.422627	3.49705	0.00047043	0.00459249
pak1ip1	751.583	-0.244265	0.069848	-3.49709	0.000470368	0.00459249
psmd13	1635.38	-0.202172	0.0578302	-3.49597	0.00047235	0.00460879
RASGRF1	340.407	0.42629	0.121977	3.49483	0.000474369	0.00462359
si:dkey-262k9.4	273.779	0.356126	0.101899	3.4949	0.000474237	0.00462359
dip2ba	1307.43	0.183444	0.0525016	3.49406	0.000475728	0.00463148
ehmt1a	554.201	-0.256666	0.0734601	-3.49395	0.000475933	0.00463148
ndufv2	1450.26	-0.229522	0.0656882	-3.49411	0.000475646	0.00463148
nat14	113.78	-0.564544	0.161598	-3.49352	0.000476697	0.00463646
mrpl33	429.782	-0.306785	0.0878282	-3.49301	0.000477609	0.00464288
fam212ab	127.224	-0.473826	0.135674	-3.49238	0.000478745	0.00465146
mrpl3	781.297	-0.257893	0.0738579	-3.49174	0.000479886	0.00466009
esm1	52.6312	0.740334	0.212063	3.49111	0.00048102	0.00466864
vps18	586.319	-0.247828	0.070993	-3.49089	0.000481422	0.00467007
grm5a	110.635	0.621719	0.178145	3.48996	0.000483093	0.00468381
tuba8l4	9609.24	-0.179064	0.0513196	-3.48918	0.0004845	0.00469498
zgc:56493	4689.3	-0.175308	0.0502611	-3.48795	0.000486748	0.00471428
snx5	1165.63	-0.205597	0.0589478	-3.48778	0.000487056	0.00471478
myh7bb	1094.43	-0.260582	0.0747334	-3.48682	0.000488802	0.0047292
TTC9	296.088	0.38229	0.109681	3.48548	0.000491257	0.00474796
zgc:172121	126.486	-0.480582	0.137879	-3.48553	0.000491157	0.00474796
f3a	252.419	0.362422	0.104025	3.484	0.000493982	0.00476929
pfdn4	691.646	-0.251051	0.0720553	-3.48414	0.000493727	0.00476929
mrpl19	736.394	-0.228052	0.065485	-3.48251	0.00049674	0.0047934
ndufa9a	2317.62	-0.209858	0.0602786	-3.48148	0.000498658	0.00480435
rps6kb1b	1425.48	-0.187826	0.0539466	-3.4817	0.00049824	0.00480435
slirp	415.883	-0.308703	0.0886671	-3.4816	0.000498425	0.00480435
BX248497.1	259.727	-0.337276	0.096904	-3.48052	0.00050044	0.00481647
slc1a8b	252.408	0.469324	0.134842	3.48056	0.000500372	0.00481647
sgsm2	79.8335	0.705627	0.202775	3.47986	0.000501681	0.00482589
itgae.1	183.303	0.504594	0.14502	3.47948	0.000502379	0.00483008
gadd45gip1	523.346	-0.353627	0.101647	-3.47897	0.000503346	0.00483685
cdc26	293.044	-0.341377	0.0981358	-3.47862	0.000504005	0.00484066
cdv3	2429.62	-0.221458	0.0636664	-3.47841	0.000504402	0.00484195
grin2bb	430.961	0.392659	0.112923	3.47724	0.000506604	0.00486055
wu:fa19b12	105.475	-0.563868	0.162224	-3.47586	0.000509227	0.00488316
hecw2a	355.187	0.407473	0.117258	3.475	0.000510856	0.00489623
cacna1c	310.77	0.382772	0.110158	3.47477	0.000511292	0.00489787
si:dkey-61n16.5	373.733	0.861786	0.248026	3.47457	0.000511665	0.00489888
zgc:103692	295.403	-0.334023	0.096138	-3.47441	0.000511977	0.00489933
myf6	101.072	-0.61275	0.176397	-3.47371	0.000513319	0.00490961
caprin1a	1390.89	-0.211205	0.0608035	-3.47357	0.000513587	0.00490963
eed	530.535	-0.251666	0.0724583	-3.47325	0.000514193	0.00491136
grinaa	345.503	0.452627	0.130327	3.47302	0.000514635	0.00491136
klf4	348.369	-0.465583	0.134061	-3.47292	0.000514836	0.00491136
steap4	466.675	0.553859	0.159472	3.47308	0.000514527	0.00491136
trim55a	268.766	-0.424754	0.122311	-3.47274	0.000515176	0.00491206
h2afva	1116.33	-0.204141	0.0587898	-3.47239	0.000515845	0.00491588
fam129aa	411.776	0.397677	0.114534	3.47214	0.000516328	0.00491794
cyp3c1	1502.2	0.277421	0.0799102	3.47166	0.000517248	0.00492416
lsm3	310.327	-0.313197	0.0902654	-3.46974	0.000520968	0.00495701
nfe2l3	840.635	-0.266528	0.0768227	-3.46939	0.000521637	0.00496081
lrpprc	3287.02	-0.205968	0.0593872	-3.46822	0.000523922	0.00497337
puf60b	2247.6	-0.180314	0.0519912	-3.46816	0.000524039	0.00497337
si:ch73-182a11.2	154.831	-0.428309	0.123495	-3.46823	0.000523908	0.00497337
urad	162.571	0.471507	0.135947	3.46833	0.000523706	0.00497337
camkk1b	280.946	0.490675	0.141497	3.46773	0.000524875	0.00497873
scn8aa	1182.75	0.395271	0.113998	3.46734	0.000525633	0.00498336
lrp10	1014.48	0.227257	0.0655666	3.46604	0.000528175	0.0050023
serpinf2b	1447.67	0.325775	0.0939897	3.46608	0.000528111	0.0050023
praf2	413.864	-0.299005	0.0862992	-3.46474	0.000530736	0.00502397
c8a	505.779	0.317639	0.0917243	3.46298	0.000534226	0.00505181
ppp2r1bb	3807.65	-0.151366	0.0437085	-3.46307	0.000534052	0.00505181
fen1	800.631	-0.27335	0.0789673	-3.46157	0.000537044	0.00507585
adgrb1a	749.042	0.35293	0.10197	3.4611	0.000537974	0.00507942
hoxc12a	109.562	-0.611977	0.17681	-3.46121	0.00053775	0.00507942
si:ch211-276i12.11	270.2	-0.316126	0.0913411	-3.46094	0.00053829	0.0050798
phb2a	1840.58	-0.20923	0.0604742	-3.45982	0.000540533	0.00509835
rasgef1bb	464.061	0.348829	0.100841	3.45919	0.000541797	0.00510766
lgmn	7471.03	-0.25818	0.0746513	-3.45847	0.000543244	0.00511867
R3HDM2	76.506	0.700266	0.202507	3.45798	0.000544232	0.00512536
col9a2	5905.21	-0.35344	0.102259	-3.45634	0.000547573	0.00514446
foxi3a	244.154	0.485963	0.140603	3.45628	0.000547694	0.00514446
msna	4551.9	-0.201848	0.0583974	-3.45646	0.000547329	0.00514446
pmt	1245.79	0.291082	0.084221	3.45617	0.00054791	0.00514446
tmem214	1644.05	-0.181763	0.0525912	-3.45616	0.000547937	0.00514446
trpm5	79.1239	-0.690285	0.199699	-3.45662	0.000546989	0.00514446
asf1ba	284.573	-0.415317	0.120236	-3.45419	0.000551951	0.0051795
pin4	368.846	-0.335055	0.0970241	-3.45332	0.000553733	0.00519358
dhcr24	408.686	0.372537	0.107895	3.45278	0.00055485	0.0052014
agap2	389.891	0.353973	0.102557	3.45146	0.000557568	0.00522422
fdxr	659.987	0.266814	0.0773249	3.45056	0.000559426	0.00523856
pde12	296.839	-0.420047	0.121737	-3.45044	0.000559668	0.00523856
esrra	502.234	0.288937	0.0837566	3.44973	0.000561155	0.00524714
frmd5	260.18	-0.355653	0.103094	-3.44979	0.000561021	0.00524714
dclk1b	895.535	0.311571	0.0903341	3.4491	0.000562458	0.00525398
hgs	904.668	0.230487	0.0668244	3.44914	0.000562379	0.00525398
six2a	371.503	-0.338011	0.0980133	-3.44863	0.000563441	0.0052605
calhm2	160.081	-0.446607	0.129536	-3.44775	0.000565271	0.00527013
epb41a	1377.96	0.379385	0.110039	3.44772	0.000565332	0.00527013
gabrd	768.208	0.334047	0.0968864	3.44782	0.000565137	0.00527013
si:dkey-56m19.5	3498.32	-0.197044	0.0571716	-3.44654	0.000567825	0.00528801
zpr1	919.545	-0.267281	0.0775504	-3.44654	0.000567813	0.00528801
notch1a	732.467	0.375517	0.108964	3.44624	0.00056844	0.00529106
rbbp9	461.233	-0.277204	0.0804454	-3.44587	0.000569229	0.00529572
st3gal7	279.647	0.357252	0.103739	3.44374	0.000573726	0.00533487
fbxo32	449.496	1.02109	0.29653	3.44346	0.000574321	0.0053377
si:ch211-250m6.4	532.62	-1.64753	0.478474	-3.44329	0.000574675	0.00533829
zgc:194679	50.4784	-0.795831	0.231308	-3.44057	0.000580481	0.00538951
MDFI	243.512	-0.372788	0.108396	-3.43911	0.000583622	0.00541594
zgc:64065	118.342	0.504584	0.146741	3.4386	0.000584726	0.00542345
grhl2a	274.197	-0.386972	0.112543	-3.43843	0.000585104	0.00542423
polr2l	332.987	-0.413089	0.120181	-3.43723	0.000587687	0.00544543
wasb	170.581	0.479701	0.139582	3.43668	0.000588881	0.00545375
sdf2	515.298	-0.286163	0.0833268	-3.43422	0.000594258	0.00550078
si:ch211-151h10.2	21.6124	-1.28444	0.374086	-3.43355	0.000595736	0.00551168
heatr3	861.965	-0.280101	0.0815813	-3.43339	0.000596079	0.00551208
kif26ba	521.149	0.297591	0.0867272	3.43135	0.000600587	0.00555098
mrpl47	456.169	-0.313456	0.0913966	-3.42963	0.000604413	0.00558354
COLEC10	50.6977	0.87937	0.256418	3.42945	0.000604816	0.00558446
grin1b	3384.52	0.358424	0.104527	3.429	0.000605813	0.00559086
stxbp1a	3701.52	0.315642	0.092055	3.42884	0.000606162	0.00559127
abcg2c	371.205	-0.310024	0.09046	-3.42719	0.000609852	0.00561125
ctsbb	1874.97	-0.33843	0.0987429	-3.42738	0.000609437	0.00561125
rnf128a	2378.84	0.210369	0.06138	3.42733	0.000609551	0.00561125
[truncated: 4,257 more rows]

## Sheet: Table S4
Table S4. Differential Gene Expression Analysis for EAE (1% EtOH), Normal Diet vs. EAE (1% EtOH), HFHC Diet at 13dpf.
gene	baseMean	log2FoldChange	lfcSE	stat	pvalue	padj
angptl4	3053.21	1.21948	0.0547908	22.257	9.648e-110	1.81807e-105
c6	675.509	1.00953	0.072669	13.8922	7.06551e-44	6.65712e-40
marco	320.113	1.61593	0.118705	13.613	3.34972e-42	2.10407e-38
clca1	1709	0.968965	0.0756593	12.807	1.49894e-37	7.06153e-34
abcb11b	1558.04	0.754406	0.0596298	12.6515	1.09753e-36	4.13638e-33
klf11b	1029.68	0.977472	0.0808085	12.0961	1.10687e-33	3.4763e-30
rhpn2	853.15	0.821611	0.0685495	11.9857	4.22467e-33	1.13728e-29
csrnp1a	255.439	1.37334	0.120378	11.4086	3.78875e-30	8.92439e-27
CABZ01073795.1	447.344	1.81459	0.162991	11.133	8.66405e-29	1.81406e-25
cpt1ab	1613.63	0.72057	0.065811	10.9491	6.71281e-28	1.26496e-24
ttr	406.838	1.8213	0.169743	10.7297	7.37967e-27	1.26421e-23
INHBE	746.615	1.28497	0.122674	10.4747	1.12898e-25	1.77287e-22
grna	636.189	0.965761	0.094428	10.2275	1.49351e-24	2.16491e-21
si:ch211-212k18.7	2742.95	0.490623	0.0485047	10.115	4.74195e-24	6.38267e-21
fnip1	873.105	0.761807	0.0768567	9.91204	3.69018e-23	4.34611e-20
slc51a	1183.85	1.11155	0.112082	9.91727	3.50208e-23	4.34611e-20
zyg11	1007.48	0.753145	0.0761926	9.88475	4.84798e-23	5.37384e-20
tgm2a	909.705	-0.940983	0.0956283	-9.84001	7.57064e-23	7.92562e-20
elovl6	870.668	0.976354	0.0993579	9.82664	8.64595e-23	8.57496e-20
ifit14	97.9625	2.02112	0.205794	9.82109	9.13534e-23	8.60732e-20
ifit15	179.663	2.00748	0.208469	9.62964	5.99364e-22	5.3783e-19
zgc:123275	142.503	1.52589	0.158739	9.61259	7.07439e-22	6.05954e-19
ly75	933.081	0.775947	0.0820359	9.45864	3.11984e-21	2.5561e-18
agt	926.842	0.963452	0.102613	9.38914	6.04908e-21	4.74954e-18
mhc1zba	3983.83	0.55045	0.0588922	9.34673	9.03992e-21	6.65204e-18
oclna	1607.32	0.610813	0.0653616	9.34512	9.17815e-21	6.65204e-18
acadvl	4334.87	0.365282	0.0392027	9.31777	1.1881e-20	8.29209e-18
ppdpfa	2259.94	0.678904	0.0736699	9.21549	3.0987e-20	2.08543e-17
ahsg1	821.055	-2.71903	0.295925	-9.18823	3.99345e-20	2.59492e-17
si:dkey-151j17.4	2320.38	1.50063	0.164834	9.10391	8.71409e-20	5.47361e-17
txn	783.791	1.12469	0.124272	9.05026	1.42622e-19	8.6696e-17
si:ch211-95j8.2	1074.96	0.667132	0.0750133	8.89352	5.9205e-19	3.48644e-16
slc38a3b	786.005	0.888604	0.100266	8.8625	7.824e-19	4.46774e-16
grhl3	446.724	1.0134	0.114453	8.85433	8.41893e-19	4.66607e-16
crot	637.397	0.658591	0.0744291	8.84856	8.86531e-19	4.77308e-16
CABZ01033205.1	460.894	1.13526	0.129034	8.79811	1.39135e-18	7.28295e-16
angptl6	66.3701	1.79273	0.205149	8.73865	2.35915e-18	1.20151e-15
pmt	1245.79	0.735123	0.0848457	8.66423	4.54562e-18	2.25415e-15
si:dkeyp-75b4.10	322.527	1.12599	0.130341	8.63883	5.67921e-18	2.74408e-15
uraha	353.076	0.757657	0.0878385	8.62557	6.37751e-18	3.00444e-15
helz2	118.779	1.66148	0.192914	8.61251	7.14758e-18	3.2851e-15
ctsl.1	11229.6	-0.68465	0.0795816	-8.60312	7.7577e-18	3.48062e-15
mfsd2ab	2117.22	0.525225	0.0619298	8.48097	2.23329e-17	9.78699e-15
nt5c2l1	294.708	0.936222	0.110832	8.44722	2.98325e-17	1.27764e-14
mt2	1097.38	-0.67127	0.0800792	-8.38258	5.17806e-17	2.16834e-14
BX908782.1	841.765	0.606236	0.0726103	8.34917	6.87438e-17	2.8161e-14
gpd1b	1878.66	0.670354	0.0803985	8.33789	7.56267e-17	3.03215e-14
adipor2	2746.29	0.59694	0.0718343	8.30997	9.57291e-17	3.75816e-14
slc43a3b	549.054	1.12383	0.135673	8.2834	1.1971e-16	4.60371e-14
g0s2	696.312	0.989809	0.119911	8.25451	1.52531e-16	5.70791e-14
zgc:152670	135.312	1.86188	0.2256	8.25299	1.54481e-16	5.70791e-14
si:dkey-23k10.5	617.163	0.937156	0.113625	8.24784	1.61289e-16	5.7346e-14
slc43a2a	1048.77	1.09222	0.132395	8.24971	1.58775e-16	5.7346e-14
cyp1a	1725.46	-0.560661	0.0692037	-8.10161	5.42367e-16	1.89266e-13
cyp2aa7	259.898	1.08567	0.134287	8.0847	6.23185e-16	2.13515e-13
alas2	1742.72	0.848967	0.105226	8.06801	7.14538e-16	2.40442e-13
acta1a	6901.79	-0.80494	0.100133	-8.03868	9.08146e-16	3.0023e-13
cyp26a1	885.485	1.51054	0.188291	8.02238	1.03716e-15	3.36969e-13
mgll	2515.44	0.607676	0.0758387	8.01275	1.12175e-15	3.58275e-13
si:dkey-16p21.8	1867.55	-0.613873	0.0767216	-8.00131	1.23103e-15	3.86626e-13
cpt1b	426.136	0.945328	0.118211	7.99697	1.27522e-15	3.93939e-13
dpys	937.911	-0.743312	0.0931693	-7.97808	1.48624e-15	4.51721e-13
bbox1	2122.05	0.6855	0.0861517	7.95689	1.76418e-15	5.27687e-13
zmp:0000000845	281.919	1.07864	0.136156	7.92211	2.33517e-15	6.87563e-13
fxr2	4605.96	-0.566893	0.0716949	-7.90703	2.6361e-15	7.64225e-13
mst1	438.906	0.947882	0.11991	7.90494	2.68064e-15	7.65364e-13
ca5a	961.418	0.829393	0.104949	7.90281	2.72695e-15	7.65785e-13
prkchb	209.216	1.2539	0.158698	7.90115	2.76339e-15	7.65785e-13
rorcb	248.684	1.03183	0.131058	7.8731	3.45958e-15	9.44818e-13
ahsg2	3977.13	-1.90931	0.243631	-7.83688	4.61874e-15	1.24336e-12
arpp21	798.745	0.554684	0.0710651	7.80529	5.93656e-15	1.57561e-12
anxa4	3978.48	0.512106	0.0660109	7.75789	8.63515e-15	2.25835e-12
foxq1a	439.798	-0.77157	0.0994864	-7.75553	8.79724e-15	2.25835e-12
si:dkey-203a12.2	182.028	1.13091	0.145839	7.75451	8.8685e-15	2.25835e-12
mdh1ab	1852.99	-0.530934	0.0684888	-7.75213	9.03639e-15	2.27042e-12
leap2	373.005	1.17082	0.151798	7.71299	1.22905e-14	3.04739e-12
hsp90aa1.1	8867.03	-0.622504	0.0808433	-7.70013	1.35928e-14	3.32652e-12
CABZ01020840.1	143.478	1.18575	0.15453	7.67326	1.67681e-14	3.97655e-12
ftcd	804.885	0.683427	0.0890761	7.67239	1.6882e-14	3.97655e-12
gls2b	374.876	0.771278	0.100494	7.67489	1.65562e-14	3.97655e-12
b2m	495.049	0.912223	0.11931	7.6458	2.07643e-14	4.83064e-12
per1a	1296.18	0.671766	0.0878847	7.64372	2.11035e-14	4.84968e-12
sqstm1	1184.59	0.527365	0.0690924	7.63276	2.29783e-14	5.2169e-12
si:ch211-284e20.8	366.839	0.728578	0.0957529	7.60894	2.76356e-14	6.13099e-12
slc34a2b	363.387	0.901452	0.118474	7.60885	2.76552e-14	6.13099e-12
tfcp2l1	120.87	1.43561	0.188879	7.60068	2.94583e-14	6.4548e-12
urad	162.571	1.07182	0.14107	7.59776	3.01295e-14	6.52599e-12
retsat	1056.85	0.579534	0.0763243	7.59305	3.12466e-14	6.69103e-12
myha	1569.44	1.61924	0.213706	7.57696	3.53741e-14	7.48978e-12
zgc:92242	685.048	0.623072	0.0825775	7.5453	4.51234e-14	9.44784e-12
si:dkey-96g2.1	424.62	1.11975	0.148606	7.53501	4.88303e-14	1.01116e-11
sb:cb1058	1705.34	0.68805	0.0914329	7.52519	5.26435e-14	1.07828e-11
si:ch1073-280e3.1	626.603	0.673709	0.0896505	7.51484	5.69825e-14	1.1546e-11
cmklr1	158.795	1.18466	0.157846	7.50519	6.13403e-14	1.22968e-11
si:ch73-14h1.2	666.23	0.885932	0.119407	7.41944	1.17616e-13	2.333e-11
si:ch73-359m17.2	160.093	1.1241	0.151753	7.40744	1.28757e-13	2.50134e-11
tgm2l	100.02	-1.1859	0.160075	-7.40845	1.27788e-13	2.50134e-11
znfx1	270.782	1.09427	0.147986	7.39438	1.4207e-13	2.73181e-11
matn4	4336.57	-0.646523	0.0875514	-7.38449	1.5304e-13	2.91302e-11
epb41b	604.522	0.675559	0.0915615	7.3782	1.60448e-13	3.02348e-11
ntd5	670.411	0.762654	0.103633	7.35915	1.85087e-13	3.45325e-11
cyp3c1	1502.2	0.591157	0.0804747	7.34588	2.04406e-13	3.77427e-11
si:dkeyp-9d4.2	78.5822	2.04642	0.278628	7.34465	2.06299e-13	3.77427e-11
CDHR2	3266.42	0.699261	0.0952924	7.33805	2.16728e-13	3.92695e-11
sik2b	1805.1	0.429227	0.0592154	7.24858	4.2116e-13	7.55841e-11
tnnt2d	1288.68	-0.635909	0.0881482	-7.21409	5.42973e-13	9.65262e-11
bri3	1827.77	0.416638	0.058541	7.11703	1.10278e-12	1.94213e-10
slc41a1	431.998	0.651959	0.091906	7.09376	1.30516e-12	2.27726e-10
itln1	148.415	1.28408	0.181433	7.07745	1.46826e-12	2.53834e-10
pdk2a	1647.57	1.28568	0.181945	7.06632	1.59091e-12	2.72537e-10
b2ml	7502.94	0.394875	0.055932	7.0599	1.66619e-12	2.82863e-10
stra6l	165.025	0.975123	0.138218	7.05495	1.72668e-12	2.90514e-10
agpat3	4587.97	0.352585	0.0500422	7.04576	1.84456e-12	3.076e-10
slc6a22.1	343.576	0.763361	0.108489	7.0363	1.97416e-12	3.26326e-10
ptgs2b	1150.17	0.795693	0.113234	7.02697	2.11061e-12	3.45847e-10
acat2	683.511	0.714066	0.101721	7.01984	2.22118e-12	3.60826e-10
creb3l3a	305.88	0.981758	0.140031	7.01099	2.36634e-12	3.81122e-10
nfe2l2b	143.98	0.962491	0.137702	6.98965	2.75575e-12	4.4008e-10
slc26a5	572.251	0.595229	0.0854391	6.9667	3.24452e-12	5.13779e-10
BX908782.3	186.333	0.992045	0.142571	6.95825	3.44534e-12	5.41034e-10
si:ch211-194m7.8	106.208	1.23499	0.177562	6.95528	3.51852e-12	5.43468e-10
zgc:64065	118.342	1.09893	0.157998	6.95535	3.51678e-12	5.43468e-10
rnf145a	579.411	-0.631907	0.0909865	-6.94506	3.78292e-12	5.79555e-10
cldne	2424.86	0.497609	0.0716702	6.94304	3.83751e-12	5.83177e-10
thbs3b	700.418	-0.590715	0.0851019	-6.94127	3.8859e-12	5.85807e-10
stat2	760.459	0.592924	0.0855425	6.93134	4.16886e-12	6.23476e-10
zgc:113232	208.791	-1.27882	0.18453	-6.93019	4.20285e-12	6.2361e-10
zgc:154142	3863.66	-0.616224	0.0890049	-6.92348	4.40686e-12	6.48772e-10
ptk6b	533.055	0.691142	0.099854	6.92153	4.46806e-12	6.52682e-10
matn3b	162.221	-1.03689	0.149965	-6.91421	4.70467e-12	6.81961e-10
srl	2846.04	-0.473913	0.0686217	-6.90617	4.97911e-12	7.16232e-10
zgc:174863	1024.99	0.515611	0.0746825	6.90404	5.05437e-12	7.2155e-10
si:ch211-152p11.4	257.838	0.72177	0.104596	6.90058	5.17893e-12	7.33773e-10
sox11a	854.782	-0.462995	0.0673347	-6.87604	6.1541e-12	8.65432e-10
dynll1	3073.93	-0.350003	0.0509576	-6.86851	6.48779e-12	9.05599e-10
macc1	217.807	0.832828	0.121468	6.85635	7.06398e-12	9.78776e-10
si:ch211-198c19.3	207.804	0.854547	0.125499	6.80917	9.81649e-12	1.35023e-09
itpkcb	1337.67	0.41767	0.0615383	6.78715	1.14367e-11	1.56169e-09
itgb2	535.722	0.623427	0.0921531	6.76512	1.33199e-11	1.80575e-09
hapln1a	3099.42	-0.387795	0.0574522	-6.74988	1.47969e-11	1.98541e-09
zgc:198329	213.881	0.853486	0.126455	6.7493	1.48558e-11	1.98541e-09
gamt	8494.16	-0.629113	0.0936306	-6.7191	1.82853e-11	2.42654e-09
calcoco1a	1123.93	0.575337	0.0856892	6.71423	1.89067e-11	2.47956e-09
cd74a	578.872	0.79788	0.11884	6.71391	1.8948e-11	2.47956e-09
pde9al	62.3227	1.69181	0.252982	6.68746	2.27081e-11	2.95111e-09
mlycd	126.042	1.14302	0.17146	6.66638	2.62187e-11	3.38401e-09
foxo1b	61.8604	1.4289	0.214707	6.65509	2.83119e-11	3.62932e-09
gbp2	217.736	0.9274	0.139648	6.641	3.11572e-11	3.96707e-09
eif5b	3534.76	-0.319691	0.048162	-6.63783	3.18345e-11	4.02611e-09
opn1sw2	3326.64	-0.713735	0.107579	-6.63454	3.2551e-11	4.08927e-09
pptc7a	942.523	0.516441	0.0780979	6.61274	3.77275e-11	4.7082e-09
zgc:123103	3647.03	-0.784212	0.119039	-6.58786	4.46217e-11	5.53192e-09
slc40a1	2361.85	0.670389	0.102245	6.55668	5.50173e-11	6.77612e-09
zgc:66479	1072.88	-0.476893	0.0728298	-6.54804	5.82955e-11	7.13325e-09
rln1	74.9091	1.24205	0.189869	6.54164	6.08497e-11	7.39775e-09
col9a1b	764.099	-0.980677	0.15001	-6.53741	6.25926e-11	7.56087e-09
angptl2b	999.689	0.500132	0.0767291	6.51815	7.11803e-11	8.54345e-09
jdp2b	398.739	-1.59067	0.244822	-6.49723	8.18109e-11	9.75725e-09
twist1a	195.781	-0.876099	0.134924	-6.49326	8.39999e-11	9.95531e-09
fcer1gl	291.658	0.841428	0.129664	6.4893	8.62373e-11	1.01566e-08
srgn	908.979	0.485219	0.0748069	6.48628	8.79791e-11	1.02974e-08
zgc:195173	363.772	0.631248	0.0973776	6.48248	9.02257e-11	1.04951e-08
ier5l	1058.01	-0.531836	0.0820794	-6.47953	9.20067e-11	1.06367e-08
pklr	5612.3	-0.625777	0.0967127	-6.47048	9.7695e-11	1.12254e-08
mbnl1	697.919	0.541066	0.083777	6.45841	1.05809e-10	1.2084e-08
rbm4.2	1617.96	-0.352161	0.0545436	-6.4565	1.07152e-10	1.21637e-08
il6st	2044.08	0.434224	0.0675205	6.43099	1.26773e-10	1.42719e-08
si:ch211-244b2.3	147.612	1.09809	0.170765	6.43044	1.27238e-10	1.42719e-08
masp1	174.894	0.873942	0.136004	6.42585	1.31134e-10	1.46218e-08
si:ch211-14a17.10	579.579	0.930048	0.145074	6.41086	1.44706e-10	1.60402e-08
lmnb1	2405.09	-0.367992	0.057416	-6.40923	1.46261e-10	1.61178e-08
plin2	1529.7	0.847086	0.132437	6.39616	1.59335e-10	1.74564e-08
si:ch211-195m9.3	170.634	0.95717	0.149788	6.39018	1.65693e-10	1.80481e-08
ripk4	419.092	0.547433	0.0858613	6.37578	1.82036e-10	1.97142e-08
atf7ip	2018.06	-0.37707	0.0591657	-6.37312	1.85215e-10	1.9944e-08
hmbsb	588.095	0.461321	0.0724277	6.3694	1.89767e-10	2.0318e-08
cahz	2747.57	0.567639	0.0891511	6.36715	1.92568e-10	2.05014e-08
cbx5	3577	-0.267952	0.0421857	-6.35172	2.1292e-10	2.25408e-08
npc1	1895.05	0.386788	0.0609359	6.34746	2.18903e-10	2.30447e-08
epas1b	1768.17	0.364467	0.0574831	6.34042	2.29142e-10	2.39886e-08
ctsba	4086.78	0.399714	0.0631797	6.32663	2.50578e-10	2.60878e-08
esyt2a	928.744	0.454485	0.0721029	6.30328	2.91408e-10	3.01719e-08
steap4	466.675	1.02019	0.162127	6.29254	3.1232e-10	3.21605e-08
agxt2	997.718	0.49675	0.0790355	6.28514	3.27549e-10	3.35453e-08
cidec	165.864	0.893722	0.142665	6.26448	3.74075e-10	3.78983e-08
pard6a	531.783	0.535436	0.0854638	6.26507	3.72665e-10	3.78983e-08
xirp1	643.342	0.527755	0.0843024	6.26026	3.84335e-10	3.87294e-08
fabp10a	10816	0.494012	0.0791053	6.24499	4.23814e-10	4.24806e-08
klf3	996.243	0.474683	0.0760611	6.24081	4.35314e-10	4.32848e-08
pdk2b	1677.93	1.4388	0.230562	6.24041	4.36431e-10	4.32848e-08
si:rp71-46j2.7	485.801	0.546831	0.0877257	6.23342	4.56357e-10	4.50241e-08
prkcdb	1382.98	0.45285	0.0728342	6.21754	5.05006e-10	4.95642e-08
prrx1a	784.09	-0.477612	0.0768708	-6.21317	5.19258e-10	5.0699e-08
cd63	2895.64	0.396392	0.0639222	6.20116	5.60488e-10	5.44424e-08
chia.6	692.022	0.689271	0.111207	6.19808	5.71546e-10	5.52319e-08
nmt1b	224.502	0.763642	0.123225	6.19713	5.75007e-10	5.52828e-08
vwa10.1	509.997	0.707442	0.114296	6.18957	6.03274e-10	5.77061e-08
lonp2	757.596	0.429029	0.0693468	6.18673	6.14261e-10	5.84603e-08
si:ch211-283g2.2	72.4651	1.40376	0.227139	6.18016	6.4037e-10	6.06389e-08
si:ch211-222l21.1	10227.2	-0.307368	0.0497645	-6.17646	6.55563e-10	6.17671e-08
nr4a3	729.314	0.688752	0.111817	6.15966	7.29026e-10	6.83471e-08
si:ch211-147m6.1	333.895	0.960964	0.156144	6.15434	7.53896e-10	7.03288e-08
si:dkey-38p12.3	1033	0.42668	0.0693495	6.15261	7.62176e-10	7.07509e-08
cuzd1.2	387.246	0.98361	0.159912	6.15095	7.70186e-10	7.11441e-08
cd9a	601.289	0.499097	0.0811988	6.1466	7.91601e-10	7.27655e-08
cxcl8b.3	200.432	0.814541	0.132897	6.12912	8.83645e-10	8.08321e-08
myl13	7374.9	-0.393528	0.0642555	-6.12443	9.10071e-10	8.26506e-08
unc45b	4131.56	-0.431121	0.0703981	-6.12404	9.12297e-10	8.26506e-08
iqgap2	840.986	0.500171	0.0817407	6.119	9.41635e-10	8.49003e-08
gna12a	636.56	0.459056	0.0750941	6.11308	9.77279e-10	8.76945e-08
tpi1b	7545.59	-0.332359	0.0543918	-6.11045	9.93489e-10	8.87266e-08
ip6k2b	2277.5	0.419047	0.0686304	6.10585	1.02252e-09	9.08886e-08
cmn	431.522	-2.00029	0.328628	-6.08679	1.15195e-09	1.01913e-07
tgfbi	5800.32	-0.367273	0.0603999	-6.08069	1.19667e-09	1.05374e-07
sox9a	484.699	-0.575502	0.0946731	-6.07883	1.21064e-09	1.06109e-07
gh1	148.427	1.45696	0.240035	6.06978	1.28086e-09	1.11743e-07
lcat	182.144	1.08971	0.179676	6.06489	1.3204e-09	1.14662e-07
lyz	1556.4	0.743342	0.12271	6.05771	1.38071e-09	1.18807e-07
slc25a12	1933.47	-0.327769	0.0541078	-6.05771	1.38074e-09	1.18807e-07
NCKAP1L	376.994	0.600331	0.0991974	6.05188	1.43163e-09	1.22357e-07
cd74b	258.034	0.713304	0.117872	6.05151	1.43498e-09	1.22357e-07
gnb3b	2942.4	-0.656012	0.10856	-6.04286	1.51404e-09	1.28516e-07
muc5.1	8231.77	0.467509	0.0774134	6.03913	1.54952e-09	1.30353e-07
si:ch211-234p6.9	58.8706	1.54162	0.255253	6.0396	1.54496e-09	1.30353e-07
zfand5a	1631.11	0.577391	0.0956714	6.03515	1.58815e-09	1.33009e-07
esr2b	310.003	0.871431	0.144427	6.03369	1.60255e-09	1.33622e-07
hephl1a	630.355	0.510029	0.0848381	6.01179	1.83487e-09	1.52318e-07
ngef	674.936	0.500718	0.0833713	6.00588	1.90299e-09	1.5728e-07
tnnt3a	2386.61	-0.777065	0.129491	-6.00089	1.96234e-09	1.61477e-07
zgc:92249	386.428	0.70315	0.117194	5.9999	1.97434e-09	1.61759e-07
AL954145.1	241.135	0.707793	0.118009	5.99778	2.00038e-09	1.63182e-07
smyhc1	12602.8	-0.433701	0.072328	-5.99631	2.01847e-09	1.63948e-07
adkb	1260.56	-0.369482	0.0617132	-5.98708	2.13646e-09	1.72782e-07
fam129ba	566.812	0.571427	0.0954544	5.98638	2.14556e-09	1.72782e-07
errfi1a	648.955	0.469162	0.0784461	5.9807	2.22185e-09	1.78164e-07
adamts1	490.165	-0.66297	0.110894	-5.97843	2.25304e-09	1.79899e-07
cct3	8611.93	-0.221089	0.0370147	-5.973	2.32933e-09	1.85207e-07
acot16	354.902	0.624449	0.104572	5.9715	2.35087e-09	1.86133e-07
dlat	3127.1	-0.315331	0.0529066	-5.96014	2.52029e-09	1.98712e-07
aldoab	10559.9	-0.367622	0.0617592	-5.95251	2.64057e-09	2.07329e-07
rel	321.399	0.613377	0.103252	5.94057	2.84037e-09	2.22091e-07
gngt2b	1928.6	-0.685682	0.115484	-5.93746	2.89474e-09	2.25407e-07
colec11	90.617	1.17303	0.197951	5.92587	3.10657e-09	2.40906e-07
rnf213b	175.781	1.05119	0.177464	5.92338	3.15387e-09	2.43572e-07
rbm4.1	869.674	-0.393098	0.0663788	-5.92204	3.17965e-09	2.4456e-07
ITGB1BP2	740.631	-0.430795	0.0728626	-5.91243	3.37094e-09	2.58219e-07
irf7	155.08	0.83842	0.14192	5.90771	3.46889e-09	2.64647e-07
si:ch73-329n5.6	764.551	0.658279	0.111478	5.90501	3.52634e-09	2.67945e-07
fgf4	202.321	0.814545	0.137976	5.90354	3.55788e-09	2.69256e-07
gfap	2452.39	-0.457097	0.0775175	-5.89669	3.70868e-09	2.79546e-07
si:ch73-55i23.1	51.9694	1.54127	0.261806	5.88708	3.9307e-09	2.951e-07
slc4a1a	2740.76	0.611175	0.103868	5.88414	4.00135e-09	2.99212e-07
zgc:91849	267.572	0.615667	0.104728	5.87874	4.134e-09	3.07909e-07
si:ch211-142d6.2	331.93	0.617674	0.105086	5.87779	4.15792e-09	3.08472e-07
slc38a5a	1139.5	0.401915	0.0685123	5.86631	4.45588e-09	3.29281e-07
f5	1303.25	0.703156	0.119958	5.86171	4.58137e-09	3.37232e-07
kdm6ba	3802.44	0.351302	0.0600526	5.84991	4.91836e-09	3.60628e-07
hexim1	896.909	-0.363547	0.0621904	-5.84572	5.0439e-09	3.684e-07
gabra6a	173.888	-0.735212	0.125948	-5.83745	5.30071e-09	3.85663e-07
cldnb	3254.44	0.523187	0.0896543	5.83561	5.3595e-09	3.8844e-07
emilin2b	250.066	-0.614281	0.105348	-5.83098	5.5103e-09	3.9784e-07
f11r.1	1488.17	0.337274	0.0579056	5.82455	5.72681e-09	4.11893e-07
scinla	6223.22	-0.389305	0.067054	-5.80584	6.40429e-09	4.58869e-07
abcb5	2037.15	0.504367	0.0869568	5.8002	6.62347e-09	4.6922e-07
cuzd1.1	1780.84	1.06921	0.184301	5.80144	6.57473e-09	4.6922e-07
tra2b	802.815	-0.365604	0.0630288	-5.80058	6.60863e-09	4.6922e-07
CU856539.2	753.51	0.448623	0.0774993	5.78873	7.09199e-09	5.00529e-07
si:ch211-153b23.4	220.864	1.15056	0.198933	5.78365	7.30955e-09	5.1396e-07
si:ch211-173d10.1	1757.01	-0.368913	0.0638471	-5.77807	7.55645e-09	5.29345e-07
si:dkey-185m8.2	149.734	0.869768	0.150612	5.77491	7.69961e-09	5.37376e-07
si:ch1073-126c3.2	284.959	0.940604	0.163154	5.76512	8.15999e-09	5.67405e-07
safb	3636.11	-0.328537	0.0570087	-5.76293	8.26663e-09	5.72708e-07
dock8	1168.09	0.373299	0.0647901	5.76167	8.32871e-09	5.72797e-07
si:dkey-32n7.4	248.642	0.712237	0.123606	5.76215	8.30481e-09	5.72797e-07
cldn15lb	538.509	0.632019	0.109756	5.7584	8.49145e-09	5.81865e-07
psme2	495.955	0.511003	0.0887742	5.75622	8.60208e-09	5.8731e-07
scd	98.4461	0.997173	0.173376	5.75149	8.84588e-09	6.01776e-07
cyp2ad2	2718.74	-0.753693	0.131057	-5.75087	8.87852e-09	6.01823e-07
nr1d2a	5253.2	0.508963	0.088583	5.7456	9.15959e-09	6.1865e-07
pvalb3	954.55	0.703027	0.122539	5.73717	9.62702e-09	6.47898e-07
btg1	6518.75	0.279555	0.0487388	5.73578	9.70633e-09	6.50911e-07
osbpl3a	539.718	0.574627	0.100265	5.7311	9.97814e-09	6.66766e-07
and1	4749.54	-0.539416	0.094362	-5.71645	1.08772e-08	7.23274e-07
hmha1b	230.901	0.721402	0.12621	5.7159	1.09127e-08	7.23274e-07
rnf213a	1663.68	0.542153	0.0948568	5.71549	1.09389e-08	7.23274e-07
acsbg1	511.493	0.551897	0.0966704	5.70906	1.13604e-08	7.48515e-07
snrkb	835.788	0.412908	0.0725183	5.69384	1.24212e-08	8.15557e-07
vdac1	3389.27	-0.302342	0.0532269	-5.68025	1.345e-08	8.80042e-07
nr0b1	221.448	0.87768	0.154624	5.67623	1.37694e-08	8.97825e-07
and3	850.15	-0.742677	0.130955	-5.67123	1.41774e-08	9.18075e-07
dusp5	560.6	0.482844	0.0851327	5.67167	1.41412e-08	9.18075e-07
map1lc3a	504.772	0.638438	0.112714	5.66422	1.47696e-08	9.53143e-07
hacl1	451.835	0.714713	0.126302	5.65877	1.52461e-08	9.80535e-07
muc13b	2332.04	0.614429	0.108597	5.65787	1.5326e-08	9.82321e-07
zgc:111983	9011.72	0.582542	0.102972	5.65727	1.538e-08	9.82446e-07
zgc:113229	63.6852	1.16443	0.206306	5.64419	1.65962e-08	1.05655e-06
calcoco1b	488.639	1.633	0.289362	5.64345	1.66674e-08	1.05751e-06
adamts8a	164.946	0.723615	0.128328	5.63878	1.71264e-08	1.08298e-06
u2af2a	1284.49	-0.338602	0.0600686	-5.63693	1.73109e-08	1.09099e-06
entpd8	680.691	0.676458	0.120116	5.63169	1.78453e-08	1.12093e-06
atg9a	491.393	0.598714	0.10638	5.62808	1.82225e-08	1.14081e-06
zgc:110239	1717.89	-0.458995	0.0816598	-5.62082	1.90052e-08	1.18588e-06
CU693494.3	327.204	-0.685996	0.122117	-5.61753	1.93705e-08	1.20071e-06
fosb	567.676	-0.809526	0.144099	-5.61786	1.9334e-08	1.20071e-06
etfdh	881.686	0.36725	0.0654641	5.60994	2.02402e-08	1.25051e-06
si:ch73-22o12.1	1043.26	0.356634	0.0635824	5.60901	2.0349e-08	1.25313e-06
es1	317.563	0.816936	0.145686	5.6075	2.05272e-08	1.25589e-06
npsn	992.783	0.714482	0.127413	5.6076	2.05151e-08	1.25589e-06
tppp3	359.136	-0.580633	0.103641	-5.60236	2.11453e-08	1.28952e-06
and2	5470.63	-0.577123	0.103102	-5.5976	2.17338e-08	1.32113e-06
klf5l	773.708	0.416092	0.0743536	5.59613	2.19194e-08	1.32344e-06
myzap	557.794	0.466993	0.0834516	5.59597	2.19395e-08	1.32344e-06
opn1sw1	10844.3	-0.649295	0.116036	-5.59563	2.19824e-08	1.32344e-06
fut9d	107.821	-1.18092	0.211946	-5.57179	2.52132e-08	1.51311e-06
mpeg1.1	608.979	0.537563	0.0966068	5.56444	2.62991e-08	1.57327e-06
si:ch211-137i24.10	531.848	0.592033	0.106496	5.55921	2.71001e-08	1.61606e-06
havcr1	117.314	0.943861	0.169854	5.55689	2.74618e-08	1.63246e-06
xaf1	202.371	0.775968	0.139657	5.55626	2.7562e-08	1.63326e-06
aldob	31399.7	-0.584746	0.105331	-5.55151	2.83219e-08	1.66261e-06
cfd	4823.64	0.338446	0.0609554	5.55235	2.81847e-08	1.66261e-06
clca5.2	102.279	0.961769	0.173241	5.55164	2.83003e-08	1.66261e-06
ephx2	1374.59	0.345385	0.0623072	5.54326	2.96893e-08	1.73747e-06
insig1	1446.22	0.620971	0.112083	5.54028	3.01981e-08	1.76177e-06
rtn4rl2b	204.646	0.892799	0.161315	5.53451	3.12092e-08	1.81514e-06
klf9	980.015	0.639412	0.115653	5.52871	3.22599e-08	1.87048e-06
xiap	1146.07	0.44389	0.080342	5.52501	3.29475e-08	1.90449e-06
irs2b	1336.79	0.46728	0.0845877	5.5242	3.30989e-08	1.90739e-06
dazap2	1819.12	0.272702	0.0494968	5.50949	3.59871e-08	2.06122e-06
ptch2	685.716	-0.557406	0.101172	-5.5095	3.59856e-08	2.06122e-06
rbmx	2451.65	-0.329256	0.0599551	-5.49171	3.98055e-08	2.27301e-06
ttc5	250.752	-0.581482	0.106042	-5.48352	4.16957e-08	2.37376e-06
c5	1436.27	0.445536	0.0816436	5.45709	4.84009e-08	2.74719e-06
arrdc1b	318.967	0.59438	0.108947	5.45568	4.87848e-08	2.76066e-06
chia.1	18808.6	0.454492	0.0834735	5.44475	5.18789e-08	2.92696e-06
elovl1a	694.031	0.517671	0.0950989	5.4435	5.22432e-08	2.93872e-06
lipca	519.92	0.509586	0.093696	5.43872	5.36648e-08	3.0097e-06
st13	2405.32	-0.269169	0.0495361	-5.4338	5.51665e-08	3.08474e-06
c7a	604.626	0.518723	0.0956603	5.42256	5.87527e-08	3.26589e-06
nono	2269.76	-0.27741	0.051154	-5.42304	5.85933e-08	3.26589e-06
serpinh1b	5160.38	-0.551911	0.101799	-5.42159	5.90705e-08	3.2739e-06
crata	884.786	0.463693	0.0855647	5.41921	5.98622e-08	3.30805e-06
gnat2	6213.82	-0.642406	0.118592	-5.41694	6.06294e-08	3.34064e-06
nfe2l2a	2630.82	0.331486	0.0613378	5.40427	6.50726e-08	3.57501e-06
mdm2	677.592	0.47957	0.0890345	5.38634	7.1905e-08	3.93889e-06
mrpl9	372.301	-0.490509	0.0911981	-5.3785	7.51087e-08	4.10246e-06
vwf	253.82	0.717545	0.133571	5.37202	7.78597e-08	4.24043e-06
gadd45ga	406.681	0.688084	0.128193	5.36757	7.9803e-08	4.33374e-06
tm4sf5	850.503	0.629482	0.117354	5.36395	8.14212e-08	4.40891e-06
ctsbb	1874.97	-0.530993	0.0990114	-5.36294	8.18764e-08	4.42085e-06
nr1h5	116.735	0.901787	0.168194	5.36158	8.24975e-08	4.44166e-06
cyp4v7	309.841	0.649209	0.121144	5.35901	8.36794e-08	4.49246e-06
apex1	1606.25	-0.294851	0.0550708	-5.35404	8.60124e-08	4.60459e-06
wdfy4	412.342	0.548461	0.102472	5.35231	8.68396e-08	4.63571e-06
si:ch211-15j1.4	121.854	0.960848	0.179863	5.34212	9.18672e-08	4.89024e-06
usp28	945.396	0.552602	0.103502	5.33902	9.34485e-08	4.9604e-06
si:ch211-153b23.3	189.756	1.81362	0.33996	5.3348	9.56477e-08	5.06288e-06
slc16a9a	560.788	-0.450544	0.0844857	-5.33278	9.67208e-08	5.10534e-06
dgat2	756.808	0.490593	0.0921176	5.32573	1.00549e-07	5.29258e-06
cnbpa	4475.49	-0.24385	0.0457958	-5.32473	1.01102e-07	5.30689e-06
mpeg1.2	612.567	0.796429	0.149597	5.32384	1.01597e-07	5.31805e-06
erap1a	486.686	0.450562	0.0846517	5.32253	1.02332e-07	5.33152e-06
ptmab	10026.5	-0.289433	0.0543856	-5.32187	1.02703e-07	5.33152e-06
tnnt2c	132.355	-0.746294	0.14023	-5.32192	1.02676e-07	5.33152e-06
marcksb	4507.78	-0.375324	0.0705399	-5.32073	1.0335e-07	5.35035e-06
sec14l7	672.561	-1.05172	0.197804	-5.31697	1.05507e-07	5.44706e-06
oat	789.047	-0.395773	0.0745535	-5.30858	1.10485e-07	5.68846e-06
opn1lw2	3778.53	-0.836036	0.157578	-5.30556	1.1233e-07	5.76772e-06
si:ch211-77g15.32	596.502	0.595892	0.112359	5.30349	1.13611e-07	5.81761e-06
atp1b4	1446.97	-0.349836	0.0659761	-5.30246	1.14254e-07	5.83471e-06
id2a	1586.73	-0.329878	0.0623213	-5.29317	1.20213e-07	6.12241e-06
cct5	7176.06	-0.205608	0.0388515	-5.29215	1.20888e-07	6.14022e-06
pccb	1879.01	-0.274746	0.0519299	-5.29072	1.21836e-07	6.17169e-06
ldlrb	878.98	0.548248	0.103691	5.28734	1.24109e-07	6.27e-06
oxct1b	1684.53	0.446851	0.0845805	5.28314	1.26989e-07	6.39836e-06
krt1-19d	3622.52	-0.485531	0.0919365	-5.28116	1.28367e-07	6.45053e-06
n4bp1	440.482	-0.530132	0.100424	-5.27895	1.29926e-07	6.50248e-06
opn1mw1	3717.63	-0.843827	0.159855	-5.27872	1.30091e-07	6.50248e-06
si:ch211-181d7.3	1050.94	0.556302	0.105471	5.27444	1.33163e-07	6.63842e-06
grap2b	334.955	0.56823	0.107759	5.27317	1.34085e-07	6.66676e-06
sc5d	682.79	0.590467	0.112036	5.27031	1.36193e-07	6.75373e-06
ponzr1	527.224	0.451282	0.0858368	5.25744	1.46074e-07	7.22472e-06
CABZ01057488.2	203.88	0.714264	0.135929	5.2547	1.48269e-07	7.30924e-06
atf4b	4797.61	0.347568	0.0661488	5.25434	1.48559e-07	7.30924e-06
hpn	253.474	0.588391	0.112064	5.2505	1.51686e-07	7.44366e-06
BX004999.1	72.1839	0.969889	0.184915	5.24504	1.56245e-07	7.64007e-06
sst1.1	318.847	0.635835	0.121233	5.24474	1.56499e-07	7.64007e-06
smyd1b	2087.65	-0.422038	0.080493	-5.24317	1.57844e-07	7.68584e-06
si:ch211-284e13.9	31.2673	1.76093	0.335919	5.24214	1.58724e-07	7.70876e-06
cdab	306.334	0.746385	0.142604	5.23399	1.65892e-07	8.03618e-06
nkx3.2	201.763	-0.651752	0.12456	-5.23245	1.67277e-07	8.08246e-06
cox8b	841.036	0.476816	0.0911515	5.23103	1.68571e-07	8.12416e-06
ano6	176.842	0.651783	0.12468	5.22763	1.71693e-07	8.25353e-06
klhl24b	552.311	0.740012	0.14162	5.22535	1.73822e-07	8.31345e-06
si:ch1073-376c22.1	175.585	0.88551	0.169452	5.22574	1.73462e-07	8.31345e-06
setb	6474.59	-0.248358	0.0475379	-5.22443	1.74695e-07	8.33407e-06
spi1b	198.535	0.761222	0.14577	5.22207	1.7693e-07	8.41938e-06
tgm1	519.754	0.65229	0.12499	5.21876	1.80128e-07	8.54997e-06
si:dkeyp-71f10.5	714.186	-0.519161	0.0996632	-5.20915	1.89705e-07	8.98191e-06
tspan35	287.579	0.604675	0.116097	5.20838	1.90496e-07	8.99678e-06
cldn2	104.383	1.08634	0.208654	5.2064	1.92535e-07	9.06093e-06
sephs1	781.463	-0.360717	0.069287	-5.20613	1.92816e-07	9.06093e-06
hpx	66.4329	-4.02417	0.773689	-5.20127	1.9793e-07	9.2781e-06
cyp27a7	611.824	0.508824	0.0978713	5.19891	2.00459e-07	9.37334e-06
fabp7a	4728.99	-0.437005	0.0840835	-5.19728	2.02228e-07	9.41955e-06
si:ch211-213a13.2	801.701	0.523162	0.100665	5.19708	2.02447e-07	9.41955e-06
CR926459.1	134.843	0.872553	0.167995	5.19392	2.05907e-07	9.5569e-06
atp11c	1193.39	0.382295	0.07366	5.19	2.10299e-07	9.73679e-06
jak2a	816.451	0.374496	0.0721813	5.18827	2.12259e-07	9.80347e-06
plaub	153.315	0.734155	0.141534	5.18711	2.13579e-07	9.84032e-06
aoc2	6031.29	0.263323	0.0507997	5.18356	2.17692e-07	1.00053e-05
itih3b	1434.54	-0.679369	0.131099	-5.18211	2.19388e-07	1.00588e-05
uba7	463.569	0.542683	0.104732	5.18164	2.19948e-07	1.00599e-05
zgc:195001	1381.64	-0.335752	0.064834	-5.17865	2.23497e-07	1.01975e-05
chac1	9653.16	0.435803	0.0844397	5.16111	2.45485e-07	1.11737e-05
CU571254.1	56.073	1.67922	0.325606	5.15721	2.50651e-07	1.13814e-05
si:ch211-217k17.12	88.4581	1.82434	0.35391	5.15482	2.53874e-07	1.15e-05
dlb	312.885	-0.56585	0.109795	-5.15372	2.55371e-07	1.15401e-05
hsd17b7	528.044	0.465948	0.0904189	5.15321	2.56061e-07	1.15436e-05
rhoca	1401.02	0.334388	0.0649598	5.14761	2.63833e-07	1.18655e-05
aifm1	2173.23	-0.278486	0.0541226	-5.14547	2.66849e-07	1.19726e-05
adsl	1593.36	-0.328906	0.0639309	-5.14471	2.67933e-07	1.19927e-05
lrrc58a	207.251	-0.621105	0.120799	-5.14162	2.72375e-07	1.21339e-05
zgc:123278	180.622	0.822595	0.159979	5.1419	2.71972e-07	1.21339e-05
ckbb	17122	-0.342549	0.0666777	-5.13738	2.78596e-07	1.23818e-05
mhc1zca	185.459	0.828238	0.161394	5.13176	2.87043e-07	1.27246e-05
nr0b2b	46.3589	1.57436	0.306811	5.13136	2.8766e-07	1.27246e-05
ppdpfb	2978.45	0.427153	0.0833869	5.12255	3.01433e-07	1.33026e-05
krt4	76335.9	-0.369471	0.0722046	-5.117	3.10439e-07	1.3668e-05
csf2rb	138.177	0.773906	0.151263	5.1163	3.11587e-07	1.36866e-05
CR376766.1	701.34	-0.547977	0.107123	-5.11539	3.13087e-07	1.37205e-05
foxc1b	463.292	-0.454596	0.0888987	-5.11364	3.16012e-07	1.37845e-05
slc25a3a	526.933	-0.551466	0.107838	-5.11385	3.15654e-07	1.37845e-05
cdh5	810.906	0.408597	0.0800214	5.1061	3.28868e-07	1.43122e-05
cry1ab	577.55	0.475458	0.0931424	5.10464	3.31433e-07	1.43906e-05
slc1a3b	1358.25	-0.526063	0.103205	-5.09727	3.44586e-07	1.49273e-05
si:dkey-40c23.2	345.396	0.646757	0.126954	5.0944	3.49848e-07	1.51024e-05
tcp1	8245.43	-0.226213	0.0444097	-5.09376	3.51033e-07	1.51024e-05
timp4.2	111.854	0.905543	0.177771	5.09387	3.50821e-07	1.51024e-05
zgc:195175	49.2708	1.32875	0.260888	5.0932	3.52061e-07	1.51121e-05
lgmn	7471.03	-0.380622	0.0747935	-5.08897	3.60008e-07	1.54182e-05
ilf3a	1477.31	-0.291928	0.0573843	-5.08725	3.63291e-07	1.55235e-05
nfil3-6	965.326	1.11275	0.218902	5.08333	3.7087e-07	1.58115e-05
itm2bb	2247.31	0.312006	0.0614032	5.08127	3.7492e-07	1.59481e-05
si:ch73-206d17.1	101.044	0.791938	0.155994	5.07671	3.84036e-07	1.6299e-05
rx1	332.375	-0.590573	0.116369	-5.07502	3.87453e-07	1.64071e-05
caspb	2086.92	0.447006	0.0880968	5.07403	3.89477e-07	1.64558e-05
apoeb	23034.5	0.250119	0.0492985	5.07357	3.9042e-07	1.64588e-05
cct8	7857.17	-0.214762	0.0423685	-5.06891	4.00094e-07	1.68289e-05
atp1a3b	3446.35	-0.434811	0.0857926	-5.06816	4.01677e-07	1.68579e-05
ptmaa	7700.49	-0.260982	0.0515037	-5.06724	4.03632e-07	1.69023e-05
tubb5	6882.15	-0.476381	0.094025	-5.06654	4.05112e-07	1.69267e-05
ptprc	511.848	0.462263	0.0912521	5.06578	4.06732e-07	1.69568e-05
dct	464.684	-0.574571	0.113486	-5.06291	4.12914e-07	1.71765e-05
rtn2a	208.316	-0.637787	0.126211	-5.05334	4.34152e-07	1.80202e-05
FO834888.1	129.744	0.735651	0.14568	5.04979	4.42291e-07	1.83176e-05
hivep1	826.774	0.447723	0.0886694	5.04935	4.43311e-07	1.83196e-05
coro1a	1139.42	0.423697	0.0839205	5.04879	4.44615e-07	1.83333e-05
nme2a	176.366	-0.740329	0.146869	-5.04073	4.63747e-07	1.90389e-05
tex2	953.111	0.371341	0.0736632	5.04106	4.6296e-07	1.90389e-05
six1b	522.032	-0.429133	0.085175	-5.03825	4.69802e-07	1.92455e-05
got2b	4053.16	-0.241587	0.0479675	-5.03648	4.7417e-07	1.93823e-05
il13	60.3694	-1.52459	0.303259	-5.02735	4.97307e-07	2.02841e-05
cyp26c1	225.132	0.615316	0.122412	5.02659	4.99267e-07	2.03201e-05
CR318588.1	1015.44	1.13749	0.226661	5.01844	5.20934e-07	2.11107e-05
insm1b	298.737	-0.491014	0.0978363	-5.01873	5.2015e-07	2.11107e-05
cyp2k18	87.5888	1.17748	0.23469	5.01717	5.2438e-07	2.12048e-05
ccr9a	457.025	0.465952	0.0928986	5.0157	5.28403e-07	2.13217e-05
si:busm1-266f07.2	332.701	0.566626	0.112983	5.01516	5.2989e-07	2.1336e-05
fscn1a	3408.51	-0.282956	0.0564404	-5.01336	5.3487e-07	2.14906e-05
si:dkey-19a16.4	145.548	1.09272	0.218036	5.01165	5.39658e-07	2.16368e-05
mxg	24.9013	2.41486	0.482363	5.00631	5.54833e-07	2.2198e-05
crp2	268.008	0.701269	0.140126	5.00455	5.59925e-07	2.23543e-05
tmcc3	776.193	0.378246	0.0756313	5.00118	5.69793e-07	2.27002e-05
stk35	583.379	0.457023	0.0913975	5.00039	5.72137e-07	2.27455e-05
nr1i2	297.39	0.57415	0.114932	4.99556	5.86646e-07	2.32732e-05
itln2	236.679	1.30492	0.261668	4.98692	6.13493e-07	2.42871e-05
aqp10b	100.304	0.797553	0.159952	4.9862	6.15769e-07	2.43261e-05
tfap2b	465.623	-0.527497	0.105918	-4.98022	6.35122e-07	2.50381e-05
myef2	1827.98	-0.308728	0.06201	-4.97868	6.40191e-07	2.51853e-05
caspbl	219.208	0.611092	0.122784	4.97696	6.45909e-07	2.53046e-05
mab21l2	1029.44	-0.463911	0.0932115	-4.97697	6.4586e-07	2.53046e-05
nr1h4	178.083	0.818914	0.164569	4.9761	6.48779e-07	2.53643e-05
slc25a11	2054.49	-0.269867	0.0542963	-4.97027	6.68603e-07	2.60852e-05
cacna1sa	325.865	-0.544747	0.109614	-4.9697	6.70557e-07	2.61074e-05
mdh1aa	12165	-0.278687	0.0561052	-4.96723	6.79164e-07	2.6388e-05
ddr1	633.475	0.484336	0.09757	4.96399	6.90593e-07	2.6663e-05
fybb	233.77	0.647099	0.130368	4.96362	6.91903e-07	2.6663e-05
pla1a	208.014	0.580356	0.116914	4.96398	6.90642e-07	2.6663e-05
plk2a	470.423	0.517024	0.104143	4.96455	6.88616e-07	2.6663e-05
si:dkey-222h21.12	43.6533	1.35092	0.272373	4.9598	7.05671e-07	2.71381e-05
klf2b	758.521	-0.484637	0.0977719	-4.95681	7.16586e-07	2.75017e-05
pfn2l	6382.3	-0.198321	0.0400151	-4.95614	7.19075e-07	2.75412e-05
pdk4	842.909	0.539559	0.108915	4.95395	7.27209e-07	2.77962e-05
rab44	100.34	0.906754	0.183109	4.95198	7.34635e-07	2.80232e-05
si:ch211-222e20.4	211.252	0.648775	0.131091	4.94903	7.45832e-07	2.83561e-05
zgc:153913	384.552	0.520301	0.105135	4.94889	7.46373e-07	2.83561e-05
rbpjl	35.0927	1.88898	0.381832	4.94717	7.53021e-07	2.85427e-05
si:dkey-86l18.10	236.737	0.610833	0.12348	4.94683	7.54314e-07	2.85427e-05
cycsb	7070.5	-0.282309	0.0571237	-4.94207	7.7297e-07	2.91901e-05
acad8	785.009	-0.380098	0.0769242	-4.94121	7.76398e-07	2.92609e-05
ola1	4377.59	-0.235167	0.0476117	-4.93926	7.84183e-07	2.94953e-05
si:ch1073-429i10.1	129.931	0.740817	0.150125	4.93466	8.02889e-07	3.01387e-05
sumo3a	3382.78	-0.218844	0.0443904	-4.92997	8.22403e-07	3.08099e-05
id1	975.705	-0.355794	0.0721996	-4.92792	8.31088e-07	3.10735e-05
insm1a	547.213	-0.461791	0.0937707	-4.92468	8.44976e-07	3.15302e-05
si:ch73-329n5.1	45.5785	1.31527	0.267164	4.92307	8.51949e-07	3.17275e-05
hebp2	413.782	0.443752	0.0901599	4.92183	8.57365e-07	3.18662e-05
si:ch211-251b21.1	10565.6	-0.352071	0.0715609	-4.91988	8.65978e-07	3.2123e-05
acsbg2	2193.82	-0.252291	0.0513397	-4.91415	8.91676e-07	3.30113e-05
rgma	1457.95	-0.271645	0.0552938	-4.91276	8.9803e-07	3.31813e-05
tnfrsf18	111.866	0.805895	0.164082	4.91153	9.03683e-07	3.33249e-05
CR354588.1	1156.81	0.357094	0.0727202	4.91051	9.08383e-07	3.34327e-05
pou3f1	590.33	-0.467446	0.0952965	-4.90517	9.33464e-07	3.42889e-05
st3gal3b	193.386	0.596069	0.121563	4.90337	9.42083e-07	3.45382e-05
ints3	626.41	-0.351369	0.0716758	-4.9022	9.47677e-07	3.46758e-05
stat5a	214.1	0.585681	0.119484	4.90176	9.49804e-07	3.46863e-05
erbb3a	1019.3	0.35114	0.0717524	4.89378	9.89189e-07	3.60547e-05
col8a1a	201.986	-1.36509	0.279082	-4.89134	1.00153e-06	3.6434e-05
si:ch1073-184j22.1	189.648	0.880085	0.180011	4.88908	1.01311e-06	3.67841e-05
si:ch73-281k2.5	527.183	-0.67566	0.138224	-4.88814	1.01792e-06	3.68878e-05
dhx58	145.028	0.957919	0.196202	4.88232	1.04844e-06	3.7921e-05
sall3b	222.326	-0.644776	0.132157	-4.87885	1.06706e-06	3.85204e-05
chchd3b	333.359	-0.498937	0.10235	-4.8748	1.08917e-06	3.92436e-05
ndrg1a	2204.19	0.330549	0.0678161	4.87419	1.09255e-06	3.92902e-05
cct6a	10561.9	-0.198844	0.0408524	-4.86737	1.13095e-06	4.05934e-05
plac8.2	361.207	1.61363	0.331594	4.86627	1.13723e-06	4.07413e-05
btr31	104.864	0.894399	0.183853	4.86476	1.14597e-06	4.09767e-05
fgd5a	377.224	0.491822	0.101139	4.86285	1.15706e-06	4.12947e-05
crygm2d6	912.425	-0.631465	0.129973	-4.85844	1.18315e-06	4.21462e-05
pfkfb4b	1175.78	0.40416	0.0832093	4.85715	1.19089e-06	4.23419e-05
si:dkey-203a12.8	75.6815	0.961862	0.198247	4.85184	1.22319e-06	4.34082e-05
otomp	527.488	-0.432934	0.0892729	-4.84956	1.23734e-06	4.38278e-05
ubald1b	468.546	0.559984	0.1155	4.84834	1.24497e-06	4.40154e-05
capn3b	237.711	-0.63061	0.130116	-4.84652	1.25647e-06	4.43387e-05
nuak1a	335.044	0.485399	0.100212	4.84372	1.27427e-06	4.4883e-05
gpx1b	1873.2	0.543757	0.112286	4.84263	1.28134e-06	4.49639e-05
parp12a	156.286	0.65937	0.13615	4.84298	1.27904e-06	4.49639e-05
si:ch211-250k18.7	95.8158	0.893934	0.184624	4.84191	1.28595e-06	4.50417e-05
ldhbb	1073.59	0.655358	0.135414	4.83965	1.30066e-06	4.54725e-05
mkrn1	1584.95	0.480502	0.0993118	4.83832	1.30939e-06	4.56929e-05
lygl1	400.001	0.613349	0.12678	4.8379	1.31215e-06	4.57045e-05
fetub	25270.8	-0.780808	0.161547	-4.83331	1.3428e-06	4.66857e-05
trpv6	491.674	0.648594	0.134278	4.83023	1.36378e-06	4.73281e-05
CU929150.1	38.7159	1.66036	0.343864	4.82853	1.37542e-06	4.76442e-05
erap2	272.739	0.589019	0.122029	4.8269	1.38677e-06	4.79491e-05
tnnc1b	2118.33	-0.362076	0.0750737	-4.82294	1.41455e-06	4.88202e-05
b4gat1	225.072	-0.540692	0.112195	-4.8192	1.44135e-06	4.9654e-05
si:dkey-156m2.3	90.4863	1.04423	0.216745	4.81779	1.45155e-06	4.99143e-05
ube2al	794.89	0.388903	0.0807657	4.8152	1.47049e-06	5.04735e-05
si:dkey-203a12.6	80.4395	1.19889	0.24901	4.81461	1.47487e-06	5.05317e-05
grn2	154.367	1.00215	0.208248	4.81229	1.49213e-06	5.10302e-05
zgc:194659	303.357	1.21968	0.253501	4.81133	1.49929e-06	5.11822e-05
ugt8	1112.62	0.35905	0.0746463	4.81002	1.50918e-06	5.14267e-05
mep1b	901.39	0.547241	0.113787	4.80933	1.51439e-06	5.15112e-05
slc2a1a	478.408	-0.483305	0.100511	-4.80847	1.52092e-06	5.16402e-05
tbc1d2	141.269	0.712301	0.148343	4.80173	1.573e-06	5.33123e-05
ctss2.1	189.054	0.730939	0.152389	4.79653	1.61436e-06	5.46159e-05
si:dkey-11o15.5	329.85	0.652631	0.136102	4.79517	1.62535e-06	5.48891e-05
FO704661.1	150.273	0.943733	0.196866	4.79378	1.63666e-06	5.51721e-05
slc27a2a	886.111	-0.649556	0.135513	-4.7933	1.64058e-06	5.52057e-05
epas1a	2860.94	0.289799	0.0605057	4.78961	1.67104e-06	5.61303e-05
si:ch73-70c5.1	282.776	0.520731	0.108735	4.78898	1.67634e-06	5.62082e-05
gsta.1	1155.36	-0.473709	0.0990088	-4.78451	1.71404e-06	5.737e-05
aldh7a1	4791	-0.258264	0.0540073	-4.78201	1.73548e-06	5.79325e-05
psmb10	331.867	0.522046	0.109173	4.78184	1.73699e-06	5.79325e-05
RGS9BP	311.263	-0.58361	0.122164	-4.77728	1.77686e-06	5.90532e-05
rbfox1l	1097.18	-0.398174	0.0833457	-4.77738	1.77596e-06	5.90532e-05
klhl31	7249.99	-0.310237	0.0649635	-4.77556	1.79209e-06	5.94544e-05
aclya	3277.98	0.280233	0.0587052	4.77355	1.81003e-06	5.98388e-05
oxct1a	1275.31	-0.325298	0.0681434	-4.77373	1.80843e-06	5.98388e-05
crp6	48.2045	1.62096	0.339656	4.77236	1.82078e-06	6.00888e-05
mex3b	1029.09	-0.367749	0.0770836	-4.77078	1.83513e-06	6.04566e-05
ccdc88b	175.829	0.695742	0.145901	4.76859	1.85523e-06	6.10121e-05
AL954861.2	25.8361	1.84539	0.387112	4.76708	1.86915e-06	6.13628e-05
grn1	425.786	0.627219	0.13182	4.75813	1.95391e-06	6.39226e-05
nav2a	902.871	0.295426	0.0620871	4.75826	1.95273e-06	6.39226e-05
rbck1	240.643	0.641847	0.13507	4.75194	2.0147e-06	6.57971e-05
si:ch211-240l19.8	1415.2	1.31115	0.27601	4.75037	2.03043e-06	6.61961e-05
naa15b	1592.26	-0.273672	0.0576302	-4.74877	2.0466e-06	6.66081e-05
hmgn6	3948.65	-0.266962	0.0562221	-4.74835	2.05084e-06	6.66311e-05
zgc:153426	2290.25	-0.502196	0.105912	-4.74165	2.11988e-06	6.87556e-05
si:dkey-73n10.1	304.396	0.480234	0.101298	4.7408	2.12879e-06	6.8926e-05
seta	4890.63	-0.192575	0.0406298	-4.73974	2.13997e-06	6.90506e-05
si:ch211-244b2.4	179.225	0.620891	0.130989	4.74001	2.13705e-06	6.90506e-05
prph2a	1191.03	-0.494557	0.104375	-4.73826	2.15564e-06	6.94376e-05
si:ch211-153b23.5	1571.71	1.23955	0.261756	4.73551	2.18509e-06	7.02659e-05
oit3	113.465	0.8504	0.179605	4.73483	2.19235e-06	7.03793e-05
si:dkey-184p9.7	83.4015	0.974681	0.205874	4.73436	2.19746e-06	7.04234e-05
slc13a1	300.729	0.820224	0.173388	4.73057	2.23892e-06	7.16304e-05
limk2	864.317	0.386219	0.0817159	4.72637	2.28574e-06	7.30044e-05
gdi1	2766.86	-0.256859	0.0543739	-4.72393	2.31331e-06	7.37598e-05
nfkb2	742.335	0.385527	0.0817304	4.71707	2.39271e-06	7.60857e-05
setd3	1471.2	-0.272795	0.0578331	-4.71693	2.39433e-06	7.60857e-05
fyco1a	231.637	0.643641	0.136474	4.71621	2.40274e-06	7.62244e-05
hnrnpa0l	10083.4	-0.209119	0.044363	-4.7138	2.43136e-06	7.70027e-05
gap43	854.127	-0.419167	0.0889937	-4.71007	2.47627e-06	7.81622e-05
srsf1a	2990.06	-0.239213	0.0507848	-4.71033	2.4732e-06	7.81622e-05
pde6c	5731.13	-0.524503	0.111465	-4.70555	2.53184e-06	7.97826e-05
acadm	4178.42	0.257776	0.0547957	4.70431	2.54722e-06	8.01332e-05
csad	856.683	-0.572882	0.121793	-4.70375	2.55432e-06	8.01345e-05
mrc1b	290.506	0.458856	0.0975537	4.70363	2.55577e-06	8.01345e-05
gch2	992.151	-0.434059	0.0923041	-4.70249	2.57009e-06	8.04498e-05
si:ch73-28h20.1	402.248	-0.598961	0.127403	-4.7013	2.58507e-06	8.07846e-05
crk	2095.65	-0.226633	0.0482474	-4.6973	2.63618e-06	8.22454e-05
FO704810.1	249.058	0.582777	0.124161	4.69371	2.683e-06	8.34297e-05
hk1	2146.52	-0.264619	0.0563766	-4.69378	2.68202e-06	8.34297e-05
immt	3606.94	-0.194284	0.0414211	-4.69045	2.72608e-06	8.46299e-05
si:ch1073-392o20.2	1199.34	0.33843	0.0721873	4.68822	2.75585e-06	8.54134e-05
arl3l1	244.366	-0.559249	0.119379	-4.68466	2.80423e-06	8.66278e-05
calcoco2	712.449	0.450456	0.0961497	4.68494	2.80036e-06	8.66278e-05
il6r	281.481	0.622073	0.132821	4.68353	2.81977e-06	8.69652e-05
paqr7a	51.697	1.14555	0.24463	4.68278	2.83014e-06	8.71425e-05
tfap2e	216.72	-0.632619	0.135121	-4.68187	2.84272e-06	8.73871e-05
txnipa	8577.51	0.434365	0.0927995	4.68068	2.85922e-06	8.77512e-05
dhx9	1760.21	-0.325614	0.0696168	-4.67723	2.90782e-06	8.90976e-05
tmeff1b	1223.19	-0.277976	0.0594545	-4.67545	2.93311e-06	8.97266e-05
ctnnb2	2975.62	-0.223635	0.0478688	-4.67184	2.98514e-06	9.11702e-05
hivep2a	1280.52	0.394774	0.0845214	4.6707	3.00178e-06	9.153e-05
mrc1a	531.464	0.374196	0.0801788	4.66701	3.05612e-06	9.30365e-05
pargl	308.473	0.582255	0.1248	4.66552	3.07836e-06	9.35624e-05
CU207281.1	39.956	1.53041	0.328057	4.66509	3.08485e-06	9.36085e-05
zmp:0000000760	273.436	-1.38229	0.296425	-4.66322	3.11294e-06	9.43092e-05
ugt5g1	219.758	0.595539	0.127725	4.66267	3.1214e-06	9.44134e-05
bbc3	176.503	0.928707	0.199241	4.66123	3.14321e-06	9.47689e-05
per2	1887.43	0.30854	0.0661887	4.66153	3.13874e-06	9.47689e-05
plcg2	502.549	0.456346	0.0980389	4.65475	3.24379e-06	9.76455e-05
snrnp70	3101.53	-0.311845	0.0669999	-4.65441	3.24913e-06	9.765e-05
llgl2	1358.76	0.300796	0.0646791	4.65059	3.30987e-06	9.93171e-05
itgae.1	183.303	0.714475	0.153663	4.64964	3.32516e-06	9.96173e-05
ppm1g	1899.2	-0.263976	0.0567886	-4.6484	3.34514e-06	0.000100057
mgea5l	1148.1	0.600668	0.129245	4.6475	3.35986e-06	0.000100338
serinc2	979.537	0.312884	0.067433	4.63992	3.48542e-06	0.000103923
map2k6	1693.79	-0.250987	0.0541045	-4.63892	3.50233e-06	0.000104262
derl3	484.744	0.446535	0.0962931	4.63724	3.53088e-06	0.0001048
sesn3	949.824	0.315989	0.068142	4.6372	3.53154e-06	0.0001048
SLC6A13	206.596	0.668927	0.144273	4.63653	3.54299e-06	0.000104975
inpp5d	278.196	0.520112	0.112216	4.6349	3.57104e-06	0.00010564
nexn	1520.31	-0.273762	0.0591431	-4.62881	3.6778e-06	0.000108628
CABZ01083442.1	671.714	0.42351	0.0915384	4.62659	3.7174e-06	0.000109625
CABZ01057159.1	155.005	0.794835	0.171828	4.62576	3.73232e-06	0.000109894
rnf19b	201.471	0.593577	0.128375	4.62378	3.76806e-06	0.000110773
ebi3	232.684	-0.840527	0.181799	-4.62339	3.77517e-06	0.000110809
gys1	2429.26	-0.263387	0.0569856	-4.622	3.80058e-06	0.000111208
stat1b	175.64	0.868025	0.187792	4.62227	3.79568e-06	0.000111208
aco1	2740.71	0.312001	0.0675409	4.61943	3.84789e-06	0.000112418
si:dkey-56m19.5	3498.32	-0.265133	0.0574028	-4.61881	3.85946e-06	0.000112581
mkl2b	330.415	0.452579	0.0979949	4.6184	3.86718e-06	0.000112632
acsl1a	960.285	-0.347335	0.0752407	-4.61632	3.90608e-06	0.00011359
clic2	310.767	0.460264	0.0997499	4.61418	3.94644e-06	0.000114422
si:ch211-281l24.3	2424.56	0.279157	0.0605	4.61416	3.94685e-06	0.000114422
si:ch211-132f19.7	95.0961	-0.848841	0.184181	-4.60875	4.05104e-06	0.000117262
lonrf1	1032.98	0.341009	0.0739993	4.60827	4.0603e-06	0.00011735
hmga1b	1338.33	-0.310241	0.0673325	-4.6076	4.07339e-06	0.000117548
trim35-27	25.5985	-2.11356	0.458747	-4.60725	4.08026e-06	0.000117566
abcg2a	1208.83	0.468599	0.101762	4.60484	4.12781e-06	0.000118755
BX640512.3	137.554	0.711215	0.154518	4.6028	4.16841e-06	0.00011974
CR354556.3	541.15	0.463824	0.100799	4.60149	4.19485e-06	0.000120142
hmgb1b	2441.89	-0.317825	0.0690703	-4.60147	4.19514e-06	0.000120142
si:dkeyp-118a3.2	86.8581	-0.953622	0.207615	-4.59322	4.36465e-06	0.000124806
pdha1a	4881.95	-0.189945	0.0413731	-4.59103	4.41069e-06	0.000125932
pygma	2881.66	-0.463361	0.101032	-4.58628	4.5121e-06	0.000128632
pa2g4a	5792.16	-0.226934	0.0495197	-4.58271	4.58988e-06	0.000130652
parp1	2109.78	-0.276729	0.0604118	-4.58071	4.63398e-06	0.000131709
slc24a2	752.658	-0.486274	0.1062	-4.57885	4.67545e-06	0.000132687
mpz	1330.42	0.464409	0.101502	4.57538	4.75353e-06	0.0001347
ywhag2	2626.29	-0.274991	0.0601378	-4.57268	4.81526e-06	0.000136244
pdgfra	1712.2	-0.306139	0.0670029	-4.56904	4.89966e-06	0.000138425
ldhba	7674.29	-0.236485	0.0517627	-4.56865	4.90883e-06	0.000138476
twist1b	167.134	-0.569048	0.124645	-4.56534	4.98679e-06	0.000140465
si:ch211-80h18.1	1243.1	-0.294913	0.0646237	-4.56355	5.02968e-06	0.000141462
tgfbr2b	978.489	0.289006	0.0633558	4.56164	5.07564e-06	0.000142541
psma6l	256.603	0.513149	0.112504	4.56116	5.08721e-06	0.000142654
erap1b	278.18	0.591931	0.129811	4.55995	5.11647e-06	0.000143261
hbaa1	160.244	1.86749	0.40966	4.55864	5.14862e-06	0.000143947
brd3a	1021.04	-0.258984	0.0568195	-4.55802	5.16382e-06	0.000144159
serpina1l	6410.45	-0.520378	0.114217	-4.55605	5.21243e-06	0.0001453
hadhaa	1699.12	0.456103	0.100123	4.55541	5.22828e-06	0.000145527
cx43.4	851.424	-0.296252	0.0650799	-4.55213	5.31063e-06	0.000147601
ldb2b	688.953	-0.34655	0.0761611	-4.55022	5.35902e-06	0.000148727
zgc:92313	659.715	0.362774	0.079756	4.54854	5.40184e-06	0.000149695
cyp8b1	966.29	-0.557541	0.122598	-4.54771	5.4232e-06	0.000150066
hspa4b	3938.42	-0.206647	0.0454451	-4.54719	5.43674e-06	0.00015022
si:ch73-181m17.1	135.468	1.08535	0.238715	4.54663	5.45122e-06	0.000150399
si:ch211-131k2.3	411.107	-0.472942	0.104047	-4.54547	5.48135e-06	0.00015101
zic1	764.292	-0.379604	0.0835808	-4.54176	5.57868e-06	0.000153467
acaa2	1225.53	0.354644	0.0781051	4.54061	5.60929e-06	0.000154084
si:dkey-79f11.7	126.377	1.03078	0.227043	4.54001	5.62529e-06	0.000154298
mfsd6a	219.701	0.534471	0.117751	4.53901	5.65202e-06	0.000154806
nek6	229.13	0.548945	0.120986	4.53725	5.69928e-06	0.000155874
uros	269.064	0.542952	0.11976	4.53367	5.79675e-06	0.00015831
elovl5	1203.2	0.358396	0.0790729	4.53247	5.82981e-06	0.000158983
hirip3	523.964	-0.3782	0.0834821	-4.53031	5.88971e-06	0.000159724
ripk2	167.326	0.718846	0.158676	4.53027	5.89089e-06	0.000159724
si:ch73-23l24.1	83.9944	-1.04357	0.230333	-4.5307	5.879e-06	0.000159724
slc25a20	1701.77	0.262679	0.0579735	4.53102	5.87005e-06	0.000159724
ggt1l2.1	60.2523	1.14861	0.253922	4.52348	6.08318e-06	0.0001647
optn	674.906	0.416914	0.0922325	4.52025	6.17652e-06	0.000166988
fdps	2482.18	0.459896	0.101812	4.51713	6.26836e-06	0.000169228
tspo	673.674	0.354389	0.0785202	4.51334	6.38141e-06	0.000172033
myo1f	272.93	0.551687	0.122259	4.51245	6.4084e-06	0.000172514
bcat2	1950.25	-0.285705	0.0633211	-4.51199	6.42213e-06	0.000172552
si:dkey-19e4.5	1082.81	-0.278519	0.0617312	-4.5118	6.42811e-06	0.000172552
prph2b	1470.47	-0.441736	0.0979314	-4.51067	6.46229e-06	0.000173222
pfkfb2b	333.44	-0.429346	0.09526	-4.5071	6.57188e-06	0.00017591
sox4a	3511.82	-0.283997	0.0630277	-4.50591	6.6088e-06	0.000176647
zgc:100868	2729.99	0.37157	0.0824726	4.50537	6.62565e-06	0.000176847
zgc:174917	140.094	1.60037	0.355603	4.50043	6.78154e-06	0.000180752
tm7sf2	581.629	0.469379	0.104328	4.49908	6.82492e-06	0.000181651
dnmt3ba	1467.69	-0.279803	0.0622201	-4.49698	6.89254e-06	0.000183192
rgs2	1189.16	0.465335	0.103494	4.49625	6.91629e-06	0.000183564
csnk2a2b	881.402	-0.306851	0.0682663	-4.49491	6.95985e-06	0.00018446
cand1	2378.47	-0.216421	0.0481532	-4.49444	6.97535e-06	0.000184612
lrp10	1014.48	0.299798	0.0667272	4.49289	7.02627e-06	0.000185698
c3a.5	18.9969	1.62016	0.360878	4.4895	7.13904e-06	0.000188415
top1l	4668.59	-0.222719	0.0496316	-4.48745	7.20811e-06	0.000189972
si:ch211-137a8.4	2780.65	-0.320346	0.0714048	-4.48634	7.24559e-06	0.000190692
BX323556.1	54.4905	1.17988	0.263044	4.48547	7.2755e-06	0.000191213
si:ch211-133n4.9	164.218	-1.39304	0.310804	-4.48204	7.39327e-06	0.000194037
znf384l	831.094	-0.354135	0.0790761	-4.47841	7.51993e-06	0.000197087
cct4	10150.3	-0.211311	0.0471953	-4.47737	7.55686e-06	0.00019771
ptgis	182.659	0.674812	0.150724	4.47715	7.56468e-06	0.00019771
rnf145b	974.171	-0.282275	0.0630533	-4.47676	7.57846e-06	0.000197796
slc5a1	3632.92	0.399342	0.0892208	4.47589	7.60936e-06	0.000198327
pitx2	393.693	-0.461829	0.103229	-4.47382	7.68346e-06	0.000199982
rcn3	1352.75	-0.372314	0.0832647	-4.47146	7.76892e-06	0.000201928
dhx30	458.357	-0.3812	0.0852797	-4.46999	7.82216e-06	0.000203031
acot19	219.876	0.71314	0.159576	4.46898	7.8594e-06	0.000203478
cldnh	1499.79	0.362003	0.0810043	4.46894	7.86097e-06	0.000203478
spon2b	458.517	-0.430748	0.0964253	-4.46717	7.92603e-06	0.000204881
BX248497.1	259.727	-0.447266	0.10014	-4.46639	7.95506e-06	0.000205069
stat1a	1462.17	0.290666	0.0650754	4.4666	7.94725e-06	0.000205069
l3mbtl2	441.303	-0.349797	0.0783397	-4.46514	8.00174e-06	0.00020599
si:ch211-183d5.2	89.6938	1.06092	0.237654	4.46414	8.03892e-06	0.000206665
GK3P	756.361	0.404141	0.0905472	4.46332	8.06989e-06	0.000206757
dhrs3a	415.187	0.479542	0.107444	4.46318	8.0754e-06	0.000206757
sftpbb	230.143	0.647025	0.144962	4.4634	8.06688e-06	0.000206757
grk1b	396.602	-0.505701	0.113324	-4.46244	8.10303e-06	0.000207182
cdh1	3787.97	0.245676	0.0550708	4.46109	8.15455e-06	0.000208102
foxc1a	460.878	-0.434504	0.0974026	-4.46091	8.16108e-06	0.000208102
si:ch211-227m13.1	164.549	0.578678	0.129994	4.45156	8.52502e-06	0.000217089
dnm1l	1612.7	-0.240128	0.0539772	-4.44869	8.63951e-06	0.000219707
matn3a	502.69	-0.895394	0.201321	-4.44759	8.68404e-06	0.000220285
stat3	814.618	0.339367	0.0763042	4.44755	8.68561e-06	0.000220285
cct7	9979.96	-0.200475	0.045097	-4.44541	8.77226e-06	0.000222184
hmga1a	15156.6	-0.272062	0.0612117	-4.44461	8.80512e-06	0.000222716
loxl5b	70.4585	-1.02708	0.231102	-4.44426	8.81938e-06	0.000222778
dnaja2l	1921.95	-0.236367	0.0532158	-4.44166	8.92672e-06	0.000225188
ankrd1b	729.131	-0.531035	0.119629	-4.43902	9.03698e-06	0.000227218
grk7a	1954.8	-0.491253	0.110661	-4.43928	9.02607e-06	0.000227218
kng1	1558.14	0.341247	0.076882	4.43858	9.05544e-06	0.000227218
si:dkeyp-57d7.4	178.739	-0.775441	0.174704	-4.43861	9.05426e-06	0.000227218
nmt1a	2455.58	-0.228885	0.0515804	-4.43744	9.10349e-06	0.00022812
pnn	2622.91	-0.245555	0.0553474	-4.43661	9.13862e-06	0.000228393
si:dkey-91f15.1	95.5177	0.915805	0.206407	4.43688	9.12724e-06	0.000228393
mrpl37	991.804	-0.299939	0.06761	-4.43632	9.15112e-06	0.000228402
hunk	955.742	-0.447067	0.100852	-4.43291	9.29679e-06	0.000231731
gpx7	213.46	-0.516999	0.116802	-4.4263	9.58638e-06	0.000238634
klf4	348.369	-0.601158	0.135833	-4.4257	9.61283e-06	0.000238977
si:dkey-8k3.2	987.861	0.871166	0.196877	4.42492	9.64798e-06	0.000239534
carm1	2175.75	-0.217322	0.0491217	-4.42416	9.68193e-06	0.000240061
si:ch211-276a17.5	147.078	-0.775334	0.175318	-4.42244	9.75909e-06	0.000241656
chchd3a	1259.86	-0.254059	0.0574683	-4.42086	9.83103e-06	0.000242531
igf2bp3	2004.51	-0.328589	0.0743207	-4.42123	9.81401e-06	0.000242531
u2af1	1405.54	-0.285211	0.0645154	-4.42081	9.83304e-06	0.000242531
dohh	618.696	-0.336137	0.0760971	-4.41721	9.99836e-06	0.000246286
mov10b.1	577.565	0.370116	0.0838176	4.41573	1.00669e-05	0.000247329
zgc:91976	786.04	0.321669	0.072846	4.41575	1.00662e-05	0.000247329
zc4h2	1235.1	-0.29067	0.065831	-4.4154	1.00824e-05	0.000247385
cbx1a	2036.76	-0.223477	0.0506191	-4.41487	1.01069e-05	0.000247664
ncf4	95.446	0.800833	0.181439	4.41379	1.01576e-05	0.000248585
ehd4	425.652	0.36175	0.082048	4.409	1.03848e-05	0.000253815
rnf20	911.951	-0.315262	0.0715732	-4.40476	1.05903e-05	0.000258502
cd59	776.322	0.427319	0.0971031	4.40068	1.07913e-05	0.000262915
slc25a32a	528.161	0.578986	0.131572	4.40052	1.0799e-05	0.000262915
si:dkey-21a6.5	327.279	0.443898	0.100893	4.39971	1.08396e-05	0.000263562
spint2	2524.11	0.271229	0.0616713	4.39797	1.09269e-05	0.000265344
prrx1b	527.259	-0.383393	0.0873095	-4.3912	1.12728e-05	0.00027339
prom2	315.984	0.530844	0.120936	4.38947	1.13629e-05	0.000274867
rnaset2	741.465	0.437184	0.0995968	4.38954	1.13589e-05	0.000274867
allc	235.379	0.50362	0.114764	4.3883	1.14242e-05	0.000275998
c8a	505.779	0.413738	0.0943111	4.38695	1.14953e-05	0.000277358
khdrbs1a	13335.6	-0.221359	0.0504746	-4.38555	1.15695e-05	0.000278793
ebf2	110.095	-0.731477	0.166857	-4.38387	1.16592e-05	0.000280237
hspa4l	835.277	-0.347708	0.0793146	-4.38391	1.1657e-05	0.000280237
aqp12	988.863	0.535222	0.122154	4.38155	1.17838e-05	0.000282511
si:ch211-98n17.5	811.598	0.480501	0.10966	4.38172	1.17746e-05	0.000282511
tfap2a	1571.68	-0.325511	0.0743326	-4.37912	1.1916e-05	0.000285317
lgals9l1	310.811	0.53716	0.12276	4.37569	1.21049e-05	0.000289473
kcne4	138.585	0.719352	0.164471	4.37373	1.22141e-05	0.000291714
serpinf2b	1447.67	0.414801	0.0948704	4.3723	1.22947e-05	0.000293267
foxd1	235.987	-0.51482	0.117782	-4.37095	1.23707e-05	0.000294336
si:ch73-223f5.1	67.5231	0.988153	0.226064	4.37111	1.23616e-05	0.000294336
nrip1a	539.351	0.330603	0.0757032	4.36709	1.25912e-05	0.000299204
zgc:136908	934.025	0.486426	0.111427	4.36543	1.26875e-05	0.000301112
irf10	123.811	0.681872	0.156268	4.36348	1.28007e-05	0.000303418
reep3b	696.545	0.365643	0.0838333	4.36155	1.29146e-05	0.000305732
ints5	277.039	-0.438584	0.100676	-4.35638	1.32232e-05	0.000312645
zgc:123297	72.4186	0.982216	0.225728	4.35131	1.35324e-05	0.000319554
cldn7b	2006.06	0.280928	0.0645715	4.35065	1.35735e-05	0.000320123
adam28	306.065	0.454951	0.104666	4.34668	1.38213e-05	0.000325561
si:dkey-286j15.3	336.468	0.446416	0.102711	4.34634	1.3843e-05	0.000325666
spi1a	241.836	0.563205	0.129644	4.34426	1.39747e-05	0.000328352
dvl3a	563.532	-0.327169	0.0753207	-4.34368	1.40117e-05	0.000328812
aox5	303.135	-0.429566	0.0989296	-4.34214	1.41101e-05	0.00033071
RETSAT	228.796	0.817947	0.188715	4.3343	1.46223e-05	0.00034229
stat4	347.833	0.657763	0.1518	4.33308	1.47038e-05	0.00034377
tlcd2	548.088	0.440285	0.101639	4.33186	1.47854e-05	0.000345249
shhb	94.8766	-0.843216	0.194688	-4.33112	1.48352e-05	0.000345983
cflara	354.394	0.402724	0.0929907	4.3308	1.48572e-05	0.000346068
myl10	5614.63	-0.310333	0.071665	-4.33033	1.48889e-05	0.000346379
zgc:194655	32.7841	1.93383	0.446901	4.32721	1.51008e-05	0.000350875
hnrnpm	4160.03	-0.27517	0.0636969	-4.31999	1.56036e-05	0.000362111
atp1a2a	1751.83	-0.38681	0.0895535	-4.31932	1.56511e-05	0.000362766
ogdhb	1825.32	-0.333253	0.077191	-4.31725	1.57985e-05	0.000365734
alpk2	565.992	0.388596	0.0900792	4.31393	1.60374e-05	0.000370809
cideb	267.037	0.501044	0.116203	4.31179	1.61942e-05	0.000373974
naa25	1499.19	-0.223487	0.0518608	-4.30937	1.63717e-05	0.000377612
ruvbl2	956.18	-0.319679	0.0742041	-4.30811	1.64659e-05	0.000379319
pla2g7	219.944	0.553664	0.128535	4.3075	1.65113e-05	0.0003799
tyrp1b	1920.24	-0.303783	0.0705353	-4.30682	1.65618e-05	0.000380599
pptc7b	614.868	0.320791	0.0745334	4.304	1.67744e-05	0.000385015
myod1	469.512	-0.44781	0.104067	-4.30311	1.68414e-05	0.000385614
si:ch1073-185p12.2	26.1474	1.52855	0.355198	4.30338	1.6821e-05	0.000385614
si:rp71-36a1.3	240.745	0.891987	0.207319	4.30249	1.68892e-05	0.000385927
zgc:158291	383.42	-0.531473	0.123529	-4.3024	1.68961e-05	0.000385927
pik3ip1	692.182	0.515954	0.119976	4.30046	1.70442e-05	0.000388839
c1qc	48.8529	1.10921	0.258219	4.29564	1.74193e-05	0.000395489
laptm5	257.158	0.471143	0.109679	4.29563	1.74197e-05	0.000395489
med18	121.155	-0.626249	0.145769	-4.29617	1.73777e-05	0.000395489
si:dkey-228a15.1	104.606	0.689182	0.160413	4.29631	1.73668e-05	0.000395489
ptprz1b	986.542	-0.378021	0.0880194	-4.29475	1.74891e-05	0.000396589
ctsc	2013.16	0.245045	0.0571413	4.2884	1.79965e-05	0.000407604
acot21	20.674	1.90512	0.444308	4.28783	1.80429e-05	0.000407675
adgrg3	58.2594	1.05471	0.245963	4.28808	1.80227e-05	0.000407675
casp6l2	50.0334	1.47199	0.343322	4.28749	1.80705e-05	0.000407721
si:dkey-13a21.4	45.4459	1.11483	0.260033	4.28727	1.80882e-05	0.000407721
xpo1a	1931.07	-0.262185	0.0611645	-4.28655	1.81465e-05	0.000408546
tmsb	296.958	-0.474922	0.110818	-4.28562	1.82232e-05	0.000409784
lmod2b	113.383	0.727174	0.16976	4.28355	1.83937e-05	0.000413123
si:dkey-262k9.2	1982.47	0.353733	0.0825892	4.28305	1.84353e-05	0.000413565
esm1	52.6312	0.909043	0.212323	4.28143	1.857e-05	0.000416091
si:ch211-235e9.8	3980.51	-0.262828	0.0613962	-4.28085	1.86182e-05	0.000416676
foxa3	402.134	0.407085	0.0951067	4.2803	1.86644e-05	0.000417215
cd36	5769.65	-0.340028	0.0794871	-4.27778	1.88765e-05	0.000421057
ftr86	217.826	0.540593	0.126374	4.27773	1.8881e-05	0.000421057
cdh26.2	274.378	0.538341	0.125864	4.27717	1.89283e-05	0.000421613
tefb	1427.7	0.299912	0.0701308	4.27646	1.89887e-05	0.000422459
zmp:0000000912	27.3888	1.79814	0.42052	4.276	1.90281e-05	0.000422837
nfe2l1a	437.965	0.522338	0.122201	4.27442	1.91638e-05	0.000425351
opn1lw1	149.424	-0.824803	0.193204	-4.26907	1.96288e-05	0.000434733
rimkla	3065.64	-0.246048	0.0576356	-4.26903	1.96327e-05	0.000434733
myh7bb	1094.43	-0.32262	0.0755991	-4.26751	1.9767e-05	0.000437195
phax	484.218	-0.331988	0.0779011	-4.26166	2.02912e-05	0.000448262
adcy6b	510.946	0.343347	0.0806156	4.25907	2.05279e-05	0.000452959
fer1l6	264.551	0.41477	0.0974509	4.25619	2.07937e-05	0.000458288
gbp1	380.831	0.484937	0.113986	4.25437	2.09639e-05	0.000461102
tomm22	1265.66	-0.275038	0.0646495	-4.2543	2.09703e-05	0.000461102
map1lc3b	1669.6	0.245156	0.0576339	4.25368	2.1029e-05	0.000461317
pfdn2	1666.4	-0.27116	0.0637464	-4.25372	2.10247e-05	0.000461317
ildr1a	631.96	0.378093	0.0889145	4.25232	2.11566e-05	0.000463556
man2b1	1707.05	-0.38055	0.0894977	-4.25207	2.11803e-05	0.000463556
pdss1	708.017	-0.350511	0.0824689	-4.25022	2.13565e-05	0.00046687
wnt7aa	398.95	-0.404592	0.0952828	-4.24622	2.17403e-05	0.00047471
si:dkey-250k15.7	199.898	0.552778	0.130225	4.24479	2.18797e-05	0.0004772
asmt2	152.73	0.588814	0.138871	4.24002	2.23499e-05	0.000486891
ckmt2a	1691.94	-0.370836	0.087491	-4.23856	2.2496e-05	0.00048951
pcdh18b	932.414	-0.319352	0.0753546	-4.23799	2.25534e-05	0.000490193
tiparp	1015.29	0.239071	0.0564631	4.23411	2.29454e-05	0.000498138
tuba1c	2531.07	-0.549318	0.129769	-4.23306	2.30537e-05	0.000499913
tppp	299.519	0.488335	0.115445	4.23002	2.33666e-05	0.000506116
itgb7	143.449	0.649482	0.153735	4.22469	2.3927e-05	0.000517659
isg15	69.7402	1.21477	0.287747	4.22167	2.42502e-05	0.000524048
tmem35	1298.09	-0.310698	0.073602	-4.22132	2.42871e-05	0.000524246
xpo1b	2199.94	-0.235016	0.0557442	-4.21597	2.48707e-05	0.000536228
znf207b	1056.73	-0.26769	0.0635748	-4.21063	2.54663e-05	0.000548442
si:ch211-288g17.3	4596.4	-0.23698	0.0563016	-4.20912	2.56364e-05	0.000551475
pygl	1953.16	0.382525	0.0909355	4.20656	2.59293e-05	0.000557139
si:dkey-17m8.1	467.826	0.371143	0.0883124	4.20262	2.63843e-05	0.000566271
asb5b	149.678	0.651546	0.155073	4.20155	2.65096e-05	0.000567762
pfkfb3	952.195	0.403689	0.0960878	4.20125	2.65441e-05	0.000567762
rhov	173.206	0.698153	0.166175	4.20132	2.65367e-05	0.000567762
dcaf11	659.748	0.340171	0.080989	4.20022	2.66659e-05	0.000569074
irf2bpl	1372.58	-0.30746	0.073198	-4.20039	2.6646e-05	0.000569074
calm2a	3389.71	-0.173321	0.0412763	-4.19903	2.68056e-05	0.000570691
fbl	3757.92	-0.253843	0.0604561	-4.19881	2.68326e-05	0.000570691
mrpl17	430.643	-0.335837	0.0799753	-4.19927	2.67782e-05	0.000570691
epdl2	4166.02	-0.408125	0.097216	-4.19813	2.6913e-05	0.000571758
nr0b2a	1033.36	0.565523	0.134727	4.19753	2.69837e-05	0.000572613
uba2	1366.41	-0.250547	0.0597181	-4.1955	2.72268e-05	0.000577123
hgd	2340.31	-0.384773	0.0917728	-4.19267	2.75689e-05	0.000583161
lpar5a	64.2178	0.898129	0.214216	4.19263	2.75736e-05	0.000583161
wbp1lb	219.129	0.517788	0.123538	4.19132	2.7734e-05	0.000585241
zgc:112962	588.575	0.320284	0.0764138	4.19145	2.7718e-05	0.000585241
gspt1	1128.26	-0.30457	0.0726758	-4.19081	2.7796e-05	0.000585891
sox10	443.3	-0.391705	0.0934889	-4.18985	2.79133e-05	0.000587707
si:dkeyp-86h10.3	567.079	0.40944	0.0977667	4.18793	2.81513e-05	0.000592058
pim2	216.491	0.697255	0.166624	4.18459	2.8568e-05	0.000600152
myt1b	512.136	-0.425278	0.101665	-4.18314	2.87515e-05	0.000603332
fez1	1263.82	-0.312777	0.0747853	-4.18234	2.88526e-05	0.000604127
klf6a	3162.87	0.23209	0.0554931	4.18233	2.88535e-05	0.000604127
shha	222.986	-0.505587	0.120906	-4.18165	2.89399e-05	0.000605107
si:dkey-201i2.4	160.522	0.749028	0.179131	4.18146	2.89645e-05	0.000605107
rbm42	382.194	-0.364164	0.0870988	-4.18104	2.90179e-05	0.000605551
plp1b	1170.38	0.387918	0.092813	4.17957	2.92061e-05	0.000608805
tnfb	38.7789	1.48104	0.354611	4.17651	2.96011e-05	0.000616357
eif3k	1722.7	-0.229402	0.0549321	-4.17611	2.96532e-05	0.000616761
si:dkey-19b23.15	459.822	-0.359861	0.0862634	-4.17166	3.02395e-05	0.000628261
si:dkey-30j22.1	376.937	0.641413	0.153812	4.17011	3.0445e-05	0.000631835
ccl25b	1144.99	0.286437	0.0686935	4.16977	3.04902e-05	0.000632076
tmem59	1077.47	0.263258	0.0631404	4.16941	3.05384e-05	0.000632379
sox1a	196.303	-0.552549	0.132549	-4.16864	3.06418e-05	0.000633824
ulk2	2170.03	0.431603	0.103573	4.16716	3.08423e-05	0.000637272
eif4e1c	1690.89	-0.32038	0.0768966	-4.16637	3.09488e-05	0.000638074
tgfbr2a	243.182	0.458765	0.11011	4.16644	3.09388e-05	0.000638074
tubb2	710.756	-0.330777	0.0794119	-4.16533	3.10901e-05	0.000640286
ogdha	5981.94	-0.220303	0.0528959	-4.16484	3.11573e-05	0.000640349
pdzd3b	470.973	-0.45414	0.109042	-4.16481	3.11611e-05	0.000640349
kel	61.8222	0.908415	0.218219	4.16286	3.14287e-05	0.000645144
eed	530.535	-0.311083	0.0747765	-4.16017	3.18004e-05	0.000652064
slc22a2	1635.41	-0.371851	0.0894649	-4.1564	3.23308e-05	0.000662218
FP015823.1	246.088	0.448253	0.107883	4.15501	3.25271e-05	0.000665517
si:dkey-182g1.2	318.835	0.404294	0.097318	4.15436	3.26203e-05	0.000666699
cse1l	1891.37	-0.258629	0.0622603	-4.154	3.26718e-05	0.00066703
gfpt2	1198.28	0.524371	0.126283	4.15233	3.29107e-05	0.00067118
fam210b	411.707	0.371832	0.0895568	4.15191	3.29707e-05	0.000671675
txn2	844.983	-0.341799	0.0823307	-4.15154	3.30244e-05	0.000672043
mov10a	523.901	0.339929	0.0818852	4.15129	3.30608e-05	0.000672058
idi1	2641.32	0.344232	0.0830315	4.14581	3.38622e-05	0.000687606
acacb	1865.4	0.368793	0.0889644	4.1454	3.39218e-05	0.000688076
vmo1b	591.424	0.42397	0.102369	4.1416	3.44888e-05	0.000698825
got1	5883.53	-0.251351	0.0607024	-4.14071	3.46228e-05	0.000700787
tsku	724.789	0.376415	0.0909323	4.1395	3.48061e-05	0.00070374
CU984600.2	186.728	0.793158	0.191657	4.13843	3.49696e-05	0.000706289
scrt1a	332.131	-0.43062	0.104081	-4.13735	3.51342e-05	0.000708853
si:dkey-58f10.13	25.9383	1.63014	0.394237	4.13493	3.5507e-05	0.000715609
hao2	428.026	0.397132	0.0961283	4.13127	3.60765e-05	0.000725535
rnf11a	451.705	0.547885	0.132614	4.13142	3.60523e-05	0.000725535
hoxb9a	310.172	-0.43525	0.105376	-4.13044	3.62076e-05	0.000726621
tjp2b	1245.72	0.244291	0.059141	4.13065	3.61744e-05	0.000726621
cyp2p6	830.215	0.358484	0.0868039	4.12982	3.63048e-05	0.000727356
itgae.2	154.534	0.632953	0.153277	4.12947	3.63601e-05	0.000727356
slc8a1a	284.607	0.603587	0.146164	4.12951	3.63538e-05	0.000727356
cd9b	1481.54	0.254199	0.0615901	4.12727	3.67096e-05	0.000733569
ca15a	502.719	0.42644	0.103385	4.12479	3.71074e-05	0.000740733
pfkfb4a	377.367	0.42271	0.102519	4.12323	3.73595e-05	0.000744976
psme1	413.748	0.41845	0.10156	4.12022	3.78518e-05	0.000753994
emc3	1132.6	-0.250298	0.060765	-4.11911	3.80334e-05	0.000756813
nhlh2	372.262	-0.498361	0.121	-4.11869	3.81029e-05	0.000757396
map3k5	1023.45	0.329894	0.0801433	4.1163	3.84995e-05	0.000764473
cryaa	1035.2	-0.458148	0.111317	-4.11572	3.85973e-05	0.000764803
si:ch211-260e23.9	520.882	0.851597	0.206912	4.11574	3.85935e-05	0.000764803
abcg2c	371.205	-0.384013	0.0933318	-4.11449	3.88033e-05	0.000768077
tbl3	1170.73	-0.261375	0.0635607	-4.11222	3.91881e-05	0.000774879
si:ch211-250g4.3	74.9559	0.933858	0.227162	4.11098	3.93991e-05	0.000778236
klf11a	825.889	0.307323	0.0747623	4.11067	3.94511e-05	0.000778446
lonrf1l	726.151	0.362845	0.088307	4.1089	3.97542e-05	0.000783608
si:ch211-133n4.4	877.606	-0.402199	0.0979021	-4.10817	3.98802e-05	0.00078527
pde4ca	345.767	0.442019	0.107633	4.10672	4.01318e-05	0.000789399
si:dkey-126g1.7	38.6269	1.43135	0.348574	4.10631	4.02027e-05	0.000789969
ecm1b	579.129	0.370713	0.0902939	4.10563	4.03214e-05	0.000791476
elmsan1b	949.511	0.303627	0.0739679	4.10485	4.0458e-05	0.000793331
zgc:162331	174.332	-0.596834	0.145426	-4.10403	4.06022e-05	0.000795331
abcc2	4729.93	0.475319	0.115904	4.10097	4.1142e-05	0.000805068
si:ch211-136m16.8	134.502	0.698639	0.1704	4.09999	4.13159e-05	0.000807632
leg1.1	3078.25	-0.515737	0.125818	-4.09908	4.14794e-05	0.000809988
irgf1	51.7187	0.927134	0.226222	4.09833	4.1614e-05	0.000811775
tnfrsf11b	266.854	0.513935	0.1255	4.09511	4.21964e-05	0.000822284
ptprja	162.143	0.618075	0.151075	4.09117	4.29201e-05	0.000834585
usp18	34.1225	1.36616	0.333946	4.09095	4.29605e-05	0.000834585
vaspa	217.663	0.567794	0.138789	4.09105	4.29419e-05	0.000834585
foxo3b	2538.33	0.260723	0.0637684	4.08859	4.34009e-05	0.000842272
nt5dc2	1180.53	0.363485	0.0889642	4.08575	4.39349e-05	0.000850176
six3a	314.44	-0.501814	0.122808	-4.08618	4.38538e-05	0.000850176
taok3a	404.377	0.38198	0.0934919	4.0857	4.39435e-05	0.000850176
gdpd5b	590.351	0.306712	0.0750925	4.08445	4.41815e-05	0.000853903
tap1	155.076	0.60432	0.14802	4.0827	4.45161e-05	0.000859489
fabp11a	1320.87	0.357465	0.0875759	4.08178	4.4693e-05	0.000862021
sox1b	155.004	-0.592507	0.145176	-4.0813	4.47849e-05	0.00086291
grk7b	67.492	-0.862707	0.211501	-4.07898	4.52343e-05	0.000870679
mroh1	1029.09	0.300104	0.0736062	4.07716	4.559e-05	0.000876631
f9b	345.948	0.481369	0.118148	4.07429	4.61548e-05	0.000886586
gpib	1119.01	-0.366139	0.089871	-4.07405	4.6203e-05	0.000886609
atf5a	615.938	0.322748	0.0792643	4.0718	4.66515e-05	0.000894305
gna15.2	46.9204	1.0042	0.246721	4.07019	4.69753e-05	0.000899596
sftpba	166.963	0.753023	0.1851	4.0682	4.73775e-05	0.000906376
flrt3	864.19	-0.309285	0.076069	-4.06584	4.78593e-05	0.000914667
zgc:154075	160.312	0.524837	0.129136	4.06421	4.81959e-05	0.000920166
cdkn1ca	185.964	-0.503606	0.123982	-4.06193	4.86679e-05	0.000928236
wsb1	3535.45	0.201215	0.0495582	4.06018	4.90339e-05	0.000934272
si:ch211-24o10.6	39.1731	1.34047	0.330248	4.05899	4.92859e-05	0.000938125
hmox1a	177.082	-1.15187	0.283808	-4.05862	4.93642e-05	0.000938667
FP015919.1	29.6639	1.37247	0.338287	4.05713	4.96798e-05	0.000943716
grb10a	281.942	0.459107	0.113355	4.05017	5.11806e-05	0.000971246
si:zfos-464b6.2	173.654	0.529581	0.130784	4.04927	5.13779e-05	0.000974008
rbm4.3	4363.16	-0.219268	0.0541852	-4.04664	5.19591e-05	0.000984038
agk	770.391	-0.263916	0.0652834	-4.04262	5.28581e-05	0.000999056
coro1cb	1493.53	-0.302071	0.0747186	-4.04279	5.28195e-05	0.000999056
cth	2472.64	-0.261911	0.0648908	-4.03619	5.43272e-05	0.00102579
si:dkeyp-68b7.12	192.974	0.493166	0.122203	4.03564	5.44537e-05	0.00102715
zgc:172079	3315.56	0.369687	0.0916706	4.03278	5.5122e-05	0.00103872
lmo7a	2453.85	0.279025	0.0692275	4.03056	5.5645e-05	0.00104753
fgl2a	336.257	0.489581	0.12148	4.03014	5.57447e-05	0.00104836
mphosph8	1777.86	-0.215146	0.0533966	-4.0292	5.59661e-05	0.00105042
si:rp71-1i20.2	240.87	0.571592	0.14186	4.02927	5.59499e-05	0.00105042
fkbp10b	597.231	-0.352729	0.0875832	-4.02736	5.64067e-05	0.00105691
mipa	1650.56	-0.286286	0.0710866	-4.02729	5.64239e-05	0.00105691
hsd3b7	865.405	0.353303	0.0877415	4.02664	5.65794e-05	0.00105851
khnyn	409.597	0.370713	0.092069	4.02646	5.66219e-05	0.00105851
nr2f1a	1125.55	-0.310723	0.0771849	-4.02569	5.68084e-05	0.00106095
tnni4b.2	477.955	-0.399047	0.0991526	-4.02458	5.70773e-05	0.00106492
chd4b	4496.65	-0.220481	0.0547978	-4.02353	5.73321e-05	0.00106861
tuba8l3	1773.74	-0.278509	0.0692301	-4.02295	5.74736e-05	0.00107019
cxcl8a	41.331	1.20361	0.299223	4.02245	5.75968e-05	0.00107037
dnase2	325.236	0.415893	0.103392	4.02248	5.75896e-05	0.00107037
ifi35	337.486	0.441791	0.109848	4.02182	5.77503e-05	0.00107174
sox14	197.649	-0.587943	0.146193	-4.02168	5.77841e-05	0.00107174
p3h1	722.197	-0.355175	0.0883553	-4.01985	5.82342e-05	0.00107902
gnb5b	663.837	-0.413196	0.102828	-4.01833	5.86119e-05	0.00108495
kctd15a	399.474	-0.399078	0.0993266	-4.01783	5.87357e-05	0.00108618
ddx24	1457.46	-0.253776	0.0631815	-4.01662	5.90377e-05	0.00109069
si:dkey-5n18.1	310.099	0.48184	0.119995	4.01549	5.93215e-05	0.00109486
cx30.3	366.411	0.4102	0.102182	4.01442	5.95933e-05	0.0010988
klf1	139.565	0.528392	0.131662	4.01324	5.98904e-05	0.0011032
phkg1b	104.693	-0.708177	0.176542	-4.01137	6.03668e-05	0.0011106
pik3r3a	865.135	0.321863	0.0802411	4.0112	6.041e-05	0.0011106
adgrg11	219.627	0.501554	0.125049	4.01086	6.04974e-05	0.00111112
ucmab	857.947	-0.402003	0.100244	-4.01023	6.06592e-05	0.00111301
nt5c3a	1147.99	-0.2639	0.0658458	-4.00785	6.12746e-05	0.00112321
zgc:152791	107.43	0.809924	0.202099	4.00756	6.13506e-05	0.00112351
cyp7a1	1497.48	-0.706354	0.1763	-4.00654	6.16156e-05	0.00112617
jpt1b	1114.39	-0.299757	0.0748161	-4.00658	6.16033e-05	0.00112617
mpx	1395.28	0.827542	0.206766	4.00232	6.27243e-05	0.00114533
pkp3a	3954.01	0.387486	0.096829	4.00176	6.28726e-05	0.00114692
si:dkey-79f11.10	154.32	1.96386	0.491051	3.99929	6.35325e-05	0.00115784
boc	2100.88	-0.233441	0.058393	-3.99776	6.39441e-05	0.00116422
atp1b2b	516.608	-0.483015	0.120831	-3.99744	6.40312e-05	0.00116468
cremb	62.6866	0.776166	0.194215	3.99642	6.43064e-05	0.00116743
mst1ra	437.377	0.456349	0.114188	3.99647	6.42946e-05	0.00116743
mrpl11	567.136	-0.349416	0.087475	-3.99447	6.48397e-05	0.00117598
sae1	705.989	-0.301536	0.0754944	-3.99414	6.4929e-05	0.00117646
cipca	254.226	0.475496	0.119056	3.99387	6.50023e-05	0.00117666
notum2	60.4801	-1.02352	0.256514	-3.99012	6.60393e-05	0.00119429
nppa	225.828	0.441967	0.110809	3.98857	6.64732e-05	0.00120098
tnnt1	335.335	-0.382156	0.0958416	-3.98738	6.68082e-05	0.00120588
tuba2	3213.3	-0.335513	0.0842051	-3.98447	6.76304e-05	0.00121955
taf15	4838.81	-0.244635	0.0614029	-3.98409	6.7738e-05	0.00122032
serpind1	714.918	0.343758	0.0863001	3.98328	6.79696e-05	0.00122332
thumpd3	554.346	-0.32702	0.0821441	-3.98106	6.8609e-05	0.00123365
vbp1	1279.94	-0.258201	0.0648673	-3.98044	6.87866e-05	0.00123567
trim35-12	177.445	0.567298	0.142667	3.97637	6.99743e-05	0.00125581
ppp2r1bb	3807.65	-0.175092	0.044065	-3.97349	7.0827e-05	0.0012699
ppp5c	1817.14	-0.20787	0.0523357	-3.97185	7.13167e-05	0.00127746
crispld1b	301.9	-0.408075	0.102793	-3.96988	7.19091e-05	0.00128563
tp53inp1	397.109	0.6677	0.168184	3.97005	7.18583e-05	0.00128563
aldh9a1a.1	13197.9	-0.220548	0.0555624	-3.96937	7.20622e-05	0.00128715
ghrb	566.005	0.447858	0.112864	3.96813	7.24401e-05	0.00129267
PAQR9	321.672	0.399612	0.100736	3.96691	7.28093e-05	0.00129558
pdhb	3856.24	-0.174707	0.0440379	-3.9672	7.2723e-05	0.00129558
si:ch211-39a7.1	41.3853	1.03332	0.260473	3.96709	7.27562e-05	0.00129558
mipb	1903.92	-0.325518	0.0820634	-3.96667	7.28846e-05	0.0012957
clpxa	1514.18	0.210836	0.0531583	3.96618	7.30333e-05	0.00129712
tardbp	2946.17	-0.205553	0.0518604	-3.96358	7.38344e-05	0.00131011
hsd11b2	879.632	0.408648	0.103121	3.96281	7.40737e-05	0.00131312
podxl	1541.74	0.270503	0.0682647	3.96255	7.41521e-05	0.00131327
c1qa	50.9165	0.943232	0.23818	3.96017	7.48954e-05	0.00132271
mgea5	1784.33	0.323175	0.0816011	3.96042	7.48171e-05	0.00132271
nap1l1	10316.3	-0.170016	0.0429291	-3.96038	7.48298e-05	0.00132271
tfap2c	1150.64	-0.344643	0.0870498	-3.95915	7.52178e-05	0.00132716
dhx15	2672.03	-0.20365	0.051451	-3.95813	7.55377e-05	0.00133156
slc9a5	290.544	0.425124	0.107495	3.95483	7.65902e-05	0.00134885
crema	534.242	0.350885	0.0887542	3.95345	7.70326e-05	0.00135162
mat2aa	6769.02	0.253031	0.0640027	3.95344	7.70348e-05	0.00135162
nup133	1110.26	-0.274074	0.0693229	-3.95359	7.69873e-05	0.00135162
serpinb1l1	167.944	0.586969	0.148461	3.95368	7.69573e-05	0.00135162
ahsa1b	1001.07	-0.257341	0.0651222	-3.95167	7.76092e-05	0.00135932
mrpl19	736.394	-0.264286	0.0668801	-3.95164	7.76179e-05	0.00135932
gsto1	429.536	0.473098	0.119778	3.94978	7.82215e-05	0.00136862
cavin4a	1171.5	-0.327037	0.0828114	-3.94918	7.84198e-05	0.00137082
slc2a1b	607.072	0.354645	0.0898198	3.9484	7.86758e-05	0.00137402
pphln1	606.249	-0.300088	0.0760159	-3.94771	7.89038e-05	0.00137672
cyr61	1105.24	-0.404828	0.102557	-3.94735	7.90225e-05	0.00137752
rbm12b	674.364	-0.304497	0.077216	-3.94344	8.032e-05	0.00139884
man2a1	158.454	0.572458	0.145288	3.94016	8.14258e-05	0.00141571
mrpl16	1267.67	-0.244539	0.0620637	-3.94013	8.14384e-05	0.00141571
cfb	2284.22	0.360069	0.0914081	3.93914	8.17758e-05	0.00142026
jag2b	771.857	0.285457	0.0724829	3.93827	8.20726e-05	0.0014241
crygmx	4114.64	-0.278881	0.0708178	-3.93801	8.2159e-05	0.00142429
crygm2d17	558.344	-0.430522	0.109353	-3.93698	8.25145e-05	0.00142914
proca1	420.956	-0.441226	0.112106	-3.93579	8.29236e-05	0.00143491
rnd2	113.691	0.660768	0.167911	3.93523	8.31155e-05	0.00143691
CABZ01089777.1	148.761	-0.629142	0.159946	-3.93346	8.37315e-05	0.00144623
qsox1	596.355	0.387396	0.0985273	3.93186	8.42897e-05	0.00145326
tmem183a	611.02	-0.264912	0.0673759	-3.93186	8.42928e-05	0.00145326
zmp:0000001114	1016.54	0.288426	0.0733888	3.93012	8.49052e-05	0.00146248
col9a3	5062.08	-0.412371	0.104981	-3.92806	8.56337e-05	0.00147368
ldlra	1167.85	0.459075	0.116878	3.9278	8.57252e-05	0.00147391
acad11	1030.67	0.359826	0.0916585	3.92572	8.64702e-05	0.00148536
irx1b	91.2153	-0.743814	0.18949	-3.92535	8.66052e-05	0.00148633
cstf3	1532.15	-0.216418	0.0551368	-3.92511	8.66904e-05	0.00148644
pygo2	778.916	-0.280709	0.0715246	-3.92464	8.68583e-05	0.00148796
foxk2	1229.99	-0.223409	0.056932	-3.92414	8.70396e-05	0.00148971
CU914622.1	104.051	0.811276	0.206915	3.92082	8.82485e-05	0.00150903
si:ch211-237l4.6	188.065	-0.54246	0.138412	-3.91918	8.88525e-05	0.00151798
mab21l1	1338.46	-0.356348	0.0909499	-3.91807	8.92597e-05	0.00152356
mat2ab	1903.06	0.322072	0.0822621	3.9152	9.0329e-05	0.00154042
col9a2	5905.21	-0.400797	0.102382	-3.91472	9.05086e-05	0.00154208
c3b.1	1805.65	0.341647	0.0872864	3.91409	9.07446e-05	0.00154372
utp18	753.534	-0.295177	0.0754151	-3.91403	9.07686e-05	0.00154372
slc29a1b	469.049	0.422432	0.10794	3.91356	9.09439e-05	0.00154531
f8	273.172	0.614505	0.157053	3.91273	9.1259e-05	0.00154927
uqcrc2b	3859.41	-0.176292	0.045089	-3.90987	9.23477e-05	0.00156634
clic5a	353.415	0.451032	0.115424	3.90759	9.32198e-05	0.00157971
zgc:123284	120.621	0.699376	0.178989	3.90737	9.33051e-05	0.00157973
egln3	210.329	0.56449	0.144585	3.90421	9.45332e-05	0.00159765
sycn.1	130.3	0.781202	0.200082	3.90441	9.44537e-05	0.00159765
gig2p	48.3211	1.05477	0.270231	3.90322	9.4921e-05	0.00160277
ssfa2	755.117	0.314172	0.0805163	3.90197	9.5412e-05	0.00160962
fam83ha	451.518	0.363989	0.0933058	3.90103	9.57843e-05	0.00161352
per3	3396.77	0.241319	0.0618616	3.90095	9.58147e-05	0.00161352
tprg1	434.48	0.350819	0.0899851	3.89864	9.67358e-05	0.00162758
zgc:153031	203.716	-0.575441	0.14761	-3.89838	9.68371e-05	0.00162783
igfbp2a	879.697	-0.313908	0.0805279	-3.89812	9.69405e-05	0.00162812
rag1	708.156	0.544676	0.139755	3.89736	9.72468e-05	0.00163181
bckdha	1760.18	-0.226369	0.0580962	-3.89645	9.76113e-05	0.00163647
stab1	616.37	0.337483	0.0866326	3.89557	9.79674e-05	0.00164098
ppid	1307.19	-0.25344	0.0650813	-3.8942	9.85221e-05	0.00164838
si:ch211-217k17.11	47.1471	1.56467	0.401809	3.89405	9.85846e-05	0.00164838
oclnb	784.428	0.318775	0.0819142	3.89157	9.95989e-05	0.00166239
ubr7	825.207	-0.250155	0.0642788	-3.89172	9.95352e-05	0.00166239
ptpro	1070.52	-0.343393	0.0882533	-3.89099	9.98356e-05	0.00166487
crygm2d16	1405.48	-0.68241	0.175436	-3.8898	0.000100326	0.00167157
neurod4	430.057	-0.472036	0.121399	-3.88829	0.000100952	0.00168051
mvda	576.562	0.399603	0.10292	3.88267	0.000103316	0.00171835
nbeal1	853.233	0.276266	0.0711642	3.88209	0.000103562	0.00172092
sod3a	183.369	0.477532	0.123097	3.87932	0.000104748	0.0017391
gch1	1298.84	-0.267168	0.0688978	-3.87775	0.000105429	0.00174886
rpgra	76.7466	-0.785329	0.202551	-3.87719	0.000105672	0.00175134
nr2f2	1596.39	-0.270019	0.0696815	-3.87505	0.000106604	0.00176525
etf1b	6742.12	-0.181655	0.0468883	-3.8742	0.000106977	0.00176676
fkbp5	5800.81	0.697403	0.180006	3.87433	0.000106917	0.00176676
hnrnpaba	10455.5	-0.230348	0.0594552	-3.87432	0.000106925	0.00176676
pax6a	787.26	-0.373205	0.0964927	-3.8677	0.000109866	0.00181289
hck	292.093	0.468921	0.121315	3.86532	0.000110944	0.00182907
ifngr1	293.932	0.505848	0.130966	3.86243	0.000112264	0.00184921
cc2d1b	293.243	0.43527	0.112749	3.86053	0.000113143	0.00186045
pias1a	164.639	-0.527469	0.136628	-3.86062	0.000113101	0.00186045
usp48	522.171	-0.306062	0.0792957	-3.85975	0.000113503	0.00186473
prkcbp1l	934.493	-0.284105	0.0736302	-3.85853	0.000114069	0.0018724
zgc:77748	1137.48	0.368494	0.0955455	3.85674	0.000114911	0.00188458
h2afy2	2729.79	-0.217201	0.0563299	-3.85588	0.000115314	0.00188917
zgc:123068	204.041	0.560209	0.145293	3.85572	0.000115391	0.00188917
ktn1	5265.53	-0.212804	0.0552504	-3.85162	0.000117339	0.00191939
bnip3	835.445	0.412601	0.10721	3.84855	0.000118821	0.00193771
bub3	439.648	-0.318693	0.0828103	-3.84847	0.000118859	0.00193771
ech1	553.721	0.339798	0.088289	3.8487	0.000118747	0.00193771
si:ch211-267e7.3	158.501	-0.495905	0.128859	-3.84844	0.00011887	0.00193771
slc32a1	1085.74	-0.313722	0.0815305	-3.84791	0.000119128	0.00194023
dusp6	3205.43	0.185822	0.0483178	3.84584	0.000120142	0.00195505
ccdc141	199.344	0.521143	0.135666	3.84135	0.000122358	0.0019894
slc27a1b	570.919	0.360205	0.0937894	3.84058	0.000122746	0.00199399
FNDC10	113.058	-0.624645	0.162701	-3.83921	0.00012343	0.00199821
gpr174	36.0898	1.10396	0.287534	3.83941	0.000123329	0.00199821
si:dkey-27p18.3	220.761	0.483473	0.125912	3.83978	0.000123147	0.00199821
uba1	8445.07	-0.167992	0.0437537	-3.83948	0.000123293	0.00199821
CR925728.2	21.2109	1.62865	0.424283	3.83859	0.000123744	0.00200157
abhd3	591.734	0.287171	0.0748184	3.83824	0.000123918	0.00200267
slc38a5b	5854.11	0.209598	0.054673	3.83366	0.000126248	0.00203858
si:dkey-192d15.2	236.758	0.574051	0.149858	3.83062	0.00012782	0.00206219
gata4	44.9426	0.997401	0.26041	3.83012	0.000128081	0.00206463
scarb2c	247.443	0.516127	0.134765	3.82984	0.000128226	0.0020652
agtr2	269.755	0.390946	0.102102	3.82897	0.000128683	0.0020708
ppp1r14c	1147.64	-0.280277	0.073212	-3.82829	0.000129038	0.00207474
cbr1l	1883.49	-0.246904	0.064514	-3.82713	0.000129644	0.00208271
tfap2d	122.767	-0.624627	0.163249	-3.82622	0.000130125	0.00208866
itpr3	1212	0.345255	0.0902839	3.82411	0.000131247	0.00210487
ier2a	597.714	0.544364	0.142367	3.82367	0.00013148	0.00210681
slc22a7a	283.874	-0.445402	0.116505	-3.82304	0.000131814	0.00211037
timm50	673.665	-0.279675	0.0731632	-3.82262	0.000132043	0.00211224
irg1l	367.274	1.22426	0.320382	3.82124	0.000132782	0.00212226
guk1b	233.917	-0.506875	0.132696	-3.81983	0.000133545	0.00213264
wt1b	69.197	0.759506	0.198924	3.81808	0.000134494	0.00214598
ets2	1970.34	0.270282	0.0707983	3.81763	0.000134738	0.00214806
plce1	503.863	0.333239	0.0873604	3.81453	0.000136441	0.00217337
plcd3a	1053.76	0.364032	0.0954484	3.81391	0.000136785	0.002177
zgc:153654	60.1434	0.90902	0.238432	3.81249	0.000137573	0.00218769
pdss2	393.78	-0.350153	0.0918931	-3.81043	0.000138723	0.00220042
si:dkey-250k15.10	61.5679	0.892749	0.234285	3.81052	0.000138673	0.00220042
tpm3	12055.3	-0.173334	0.0454881	-3.81053	0.000138667	0.00220042
cxxc4	135.033	-0.591896	0.155367	-3.80967	0.000139153	0.00220537
foxk1	665.338	0.352633	0.092585	3.80875	0.000139672	0.00221175
mrps18b	539.247	-0.329403	0.0865134	-3.80754	0.000140358	0.00222074
cobll1b	795.685	0.304855	0.0800818	3.8068	0.000140779	0.00222553
ildr1b	272.242	0.425549	0.111805	3.80618	0.000141129	0.0022292
hdac1	5005.9	-0.185175	0.0486542	-3.80594	0.000141267	0.0022295
ppp2cb	4389.7	-0.144513	0.037983	-3.80469	0.000141982	0.00223893
zgc:174895	132.22	-0.592138	0.155677	-3.80364	0.000142583	0.00224651
tmem176l.2	1537.97	0.912097	0.240031	3.79992	0.000144741	0.00227861
luc7l3	1657.47	-0.232787	0.0613163	-3.79649	0.00014676	0.0023073
si:ch73-248e21.5	88.1103	0.760903	0.200427	3.79641	0.000146808	0.0023073
cox8a	1589.84	-0.248511	0.0654713	-3.79572	0.000147216	0.00231179
mical2b	693.92	0.290978	0.0766748	3.79496	0.000147669	0.00231617
ptgdsb.2	2650.69	0.235513	0.0620614	3.79484	0.000147741	0.00231617
ehd1b	2914.24	-0.218183	0.0575374	-3.79202	0.000149425	0.00233868
pcca	1613.78	-0.298581	0.0787386	-3.79206	0.000149406	0.00233868
si:ch211-11k18.4	564.794	-0.296043	0.0780805	-3.79151	0.000149733	0.00234154
slco2a1	550.98	0.321954	0.0849297	3.79083	0.000150148	0.00234609
btk	140.428	0.526072	0.138794	3.7903	0.000150466	0.00234911
bckdhbl	549.595	0.3048	0.0804237	3.78993	0.00015069	0.00235066
chchd1	479.992	-0.342574	0.0904142	-3.78894	0.000151289	0.00235805
ccl35.1	41.3678	1.14001	0.300913	3.78852	0.000151548	0.00236014
hagh	894.386	0.259022	0.0683749	3.78826	0.000151705	0.00236063
rdh5	160.784	-0.66355	0.175232	-3.78669	0.000152668	0.00237366
sord	565.73	0.374517	0.0989221	3.78598	0.000153107	0.00237852
hbp1	244.817	0.72329	0.191082	3.78523	0.000153564	0.00238365
kdrl	1102.86	0.277806	0.0734019	3.78472	0.000153883	0.00238664
nipsnap1	170.023	0.545323	0.144105	3.78421	0.000154196	0.00238953
tmem47	1224.89	-0.22476	0.0594052	-3.7835	0.000154637	0.0023944
sidt2	988.719	0.336091	0.0888376	3.7832	0.000154823	0.00239531
cops2	1692.45	-0.203907	0.0539087	-3.78245	0.000155294	0.00239866
crabp2b	1093.88	-0.294499	0.077859	-3.78247	0.000155283	0.00239866
pcmtd1	383.127	0.565767	0.149648	3.78066	0.000156416	0.002414
adgrf8	412.719	0.544582	0.144084	3.77961	0.000157072	0.00242215
si:ch211-201o1.1	232.812	0.572221	0.151483	3.77746	0.000158433	0.00244114
abhd4	382.225	0.402321	0.106515	3.77713	0.000158646	0.00244242
nutf2	1336.8	-0.226494	0.0599961	-3.77514	0.000159917	0.00245999
nasp	1420.24	-0.250312	0.0663356	-3.77342	0.000161024	0.00247499
plpp1a	659.573	0.333291	0.0883395	3.77284	0.000161401	0.00247716
tpra1	295.442	0.436618	0.115728	3.7728	0.000161428	0.00247716
hk2	839.986	-0.269211	0.071368	-3.77215	0.000161845	0.00248154
sox2	799.746	-0.311981	0.0827653	-3.76947	0.000163596	0.00250635
ccdc47	1756.8	-0.225957	0.0599863	-3.76681	0.000165347	0.00252874
pdcb	1316.17	-0.399596	0.106088	-3.76664	0.000165461	0.00252874
tuba1a	1504.09	-0.399727	0.106122	-3.76666	0.000165446	0.00252874
eif4h	2272.3	-0.267237	0.0709541	-3.76634	0.000165659	0.00252972
BX000438.2	421.864	0.490386	0.130212	3.76607	0.000165836	0.00253037
adam10a	2888.2	0.19682	0.0522874	3.7642	0.000167084	0.00254735
srrt	1831.65	-0.226697	0.0602305	-3.76383	0.00016733	0.00254905
skap2	167.287	0.4906	0.130382	3.76279	0.000168025	0.00255757
si:ch211-63p21.8	245.16	1.01581	0.270004	3.76223	0.000168408	0.00256133
si:ch73-233k15.2	142.785	0.607042	0.161436	3.76026	0.000169735	0.00257942
nxf1	1895.16	-0.215684	0.0573657	-3.75981	0.000170043	0.00258202
si:dkey-18p12.4	317.742	0.654687	0.174138	3.75958	0.000170198	0.00258229
gpsm1a	426.846	-0.376885	0.10032	-3.75683	0.000172081	0.00260876
ddit3	620.003	0.297966	0.0793402	3.75555	0.000172958	0.00261995
si:dkey-202l16.5	301.36	0.47546	0.126614	3.75518	0.000173214	0.00262173
lss	704.186	0.431698	0.115017	3.75333	0.000174499	0.00263906
si:ch73-234b20.5	398.441	0.346171	0.0922392	3.75297	0.00017475	0.00264072
dpp4	1363.67	0.36027	0.0960246	3.75185	0.000175534	0.00264622
si:ch211-106m9.1	92.2125	-0.754131	0.201001	-3.75188	0.000175514	0.00264622
si:ch211-125e6.5	698.406	1.0658	0.284066	3.75194	0.000175473	0.00264622
si:ch73-1a9.3	7631.32	-0.217647	0.0580138	-3.75165	0.000175677	0.00264625
si:ch211-149a19.3	247.827	0.503519	0.134233	3.75109	0.00017607	0.00265005
zc3h15	1800.45	-0.190184	0.0507047	-3.75082	0.00017626	0.0026508
tmem97	273.356	0.490579	0.130894	3.7479	0.00017832	0.00267964
cxcl18b	113.392	-0.689708	0.18406	-3.7472	0.00017882	0.00268073
ilf2	3153.05	-0.219488	0.0585728	-3.74727	0.000178771	0.00268073
pacsin2	1202.96	-0.230465	0.061503	-3.74721	0.00017881	0.00268073
znf346	1410.27	-0.21316	0.0568905	-3.74684	0.000179075	0.00268243
slc4a11	421.288	0.372873	0.0995404	3.74595	0.000179715	0.00268987
dhrs13a.3	280.374	0.447368	0.119445	3.74539	0.000180115	0.00269372
mhc1uba	135.149	-0.950912	0.253939	-3.74465	0.000180647	0.00269821
snai2	862.491	-0.258411	0.0690096	-3.74457	0.000180702	0.00269821
thbs4b	3097.3	-0.1751	0.0467648	-3.74427	0.000180921	0.00269934
zc3h13	2078.54	-0.246863	0.0659527	-3.74303	0.000181815	0.00271054
si:ch211-167b20.8	620.75	-0.375442	0.100367	-3.7407	0.000183506	0.00273359
fam46ab	414.44	-0.367142	0.0981984	-3.73878	0.000184917	0.00275244
cpsf1	1268.59	-0.283906	0.0759454	-3.73829	0.000185274	0.00275557
cldna	786.267	0.401984	0.107711	3.73206	0.000189924	0.00282249
prmt5	1016.64	-0.271097	0.0726635	-3.73085	0.000190834	0.00283378
camk1ga	403.595	-0.455626	0.122154	-3.72993	0.000191535	0.00284196
si:ch73-248e21.7	115.473	0.552218	0.148084	3.72907	0.000192185	0.00284711
si:dkeyp-84f3.9	352.901	-0.394968	0.105915	-3.7291	0.000192163	0.00284711
tap2t	314.742	0.454371	0.121869	3.72837	0.00019272	0.00285281
COLEC10	50.6977	0.993111	0.266502	3.72646	0.000194187	0.00287225
ankrd22	200.627	0.470994	0.126444	3.72493	0.000195372	0.00288752
vcanb	940.841	-0.401831	0.107884	-3.72468	0.000195564	0.0028881
rhcgl1	1588.77	-0.403194	0.108267	-3.72408	0.000196027	0.0028904
si:ch73-6k14.2	67.8828	-0.8022	0.215403	-3.72419	0.000195944	0.0028904
cfl2	3986.91	-0.243632	0.0654263	-3.72377	0.00019627	0.00289173
prdm12b	144.448	-0.54894	0.147432	-3.72336	0.000196593	0.00289421
ft2	52.7399	-0.756544	0.203245	-3.72232	0.000197399	0.00290381
dpysl3	2907.67	-0.280738	0.0754451	-3.7211	0.00019836	0.00291567
uevld	188.656	0.442878	0.11903	3.72072	0.000198654	0.00291772
calb2b	802.075	-0.309936	0.0833831	-3.71701	0.000201591	0.00295855
tmem189	1026.85	0.226137	0.0608496	3.71633	0.00020214	0.00296429
ada	6401.76	-0.239796	0.0645337	-3.71582	0.000202544	0.00296617
st3gal7	279.647	0.389358	0.104785	3.71577	0.000202583	0.00296617
agr1	1116.68	-0.322126	0.0867215	-3.71448	0.00020362	0.00297465
crygm2d14	2915.07	-0.318418	0.0857194	-3.71465	0.000203482	0.00297465
si:ch211-103n10.5	736.433	0.858734	0.231186	3.71446	0.000203635	0.00297465
cd180	90.4832	0.872964	0.235038	3.71414	0.000203893	0.00297612
cxcl19	95.9704	0.915922	0.246696	3.71276	0.000205009	0.00299009
acaa1	1350.97	0.357493	0.096304	3.71213	0.000205525	0.00299298
chst15	61.6393	0.912814	0.245889	3.7123	0.000205381	0.00299298
ugt5b1	133.167	-0.556459	0.149993	-3.70989	0.000207346	0.00301716
chs1	4745.4	0.435042	0.117314	3.70836	0.000208608	0.00303319
si:dkey-178o16.4	20.6814	1.49615	0.403484	3.70807	0.000208846	0.0030343
cyb5r2	947.881	0.309122	0.0833699	3.70784	0.000209037	0.00303431
nnt2	424.817	0.443034	0.119491	3.70768	0.000209168	0.00303431
cx35.4	529.249	0.283616	0.0765544	3.70477	0.000211585	0.00306701
kcnj12b	331.65	0.394788	0.106662	3.70129	0.000214503	0.00310691
nanp	229.764	-0.436263	0.11793	-3.69934	0.000216165	0.00312858
ncf1	305.094	0.528037	0.142755	3.69889	0.000216541	0.00313162
ndnf	935.826	-0.234146	0.0633184	-3.69791	0.000217385	0.00314141
hsd17b12a	1296.87	0.331529	0.0896616	3.69756	0.000217684	0.00314332
vwde	523.702	-0.331887	0.0897807	-3.69664	0.000218475	0.00315233
tnip1	2388.7	0.208364	0.0563721	3.69622	0.000218838	0.00315515
foxo4	1422.09	0.394313	0.106696	3.69566	0.000219313	0.00315958
si:ch211-217k17.10	64.9401	1.06694	0.288784	3.69461	0.000220223	0.00317027
susd6	1580.42	0.203319	0.0550565	3.69292	0.000221694	0.00318901
bcl7a	595.627	-0.276213	0.0748039	-3.69249	0.000222069	0.00319196
asxl1	1297.52	-0.218605	0.0592196	-3.69143	0.000222995	0.00320039
hes6	305.002	-0.412043	0.111619	-3.6915	0.000222937	0.00320039
plekhs1	110.686	0.897499	0.243233	3.68987	0.00022437	0.00321767
ldha	6064.35	-0.239447	0.0649085	-3.689	0.000225139	0.00322625
h3f3b.1	16793.1	-0.150148	0.0407148	-3.6878	0.000226205	0.00323907
ppih	311.289	-0.38581	0.104659	-3.68635	0.000227497	0.00325509
plekhf1	247.061	0.73978	0.200707	3.68587	0.000227921	0.00325868
sumo3b	1298	-0.258337	0.0701051	-3.685	0.000228701	0.00326736
akr1a1a	148.546	0.576018	0.156324	3.68478	0.000228897	0.00326767
prrg4	356.373	0.391691	0.106351	3.68301	0.0002305	0.00328807
flncb	2009.21	-0.261973	0.0711366	-3.68267	0.000230801	0.00328988
epor	85.2238	0.673462	0.182907	3.68198	0.000231425	0.00329628
zgc:158296	246.457	-0.449636	0.122146	-3.68113	0.0002322	0.00330481
twist2	256.214	-0.395473	0.107444	-3.68075	0.000232553	0.00330734
ms4a17a.17	1720.34	0.34661	0.0941859	3.68006	0.000233181	0.00331377
si:ch211-133l5.7	1657.72	0.318497	0.0866323	3.67643	0.000236523	0.00335874
anpepa	1912.32	0.384422	0.10457	3.6762	0.000236729	0.00335913
irx5a	451.176	-0.324849	0.0884137	-3.67419	0.000238609	0.00338326
tufm	2362.4	-0.191575	0.0521651	-3.67247	0.000240218	0.00340351
tnfaip8l2a	142.884	0.589553	0.160584	3.6713	0.000241322	0.00341658
akap8l	2582.55	-0.26775	0.0729499	-3.67033	0.000242238	0.00342441
rnf114	238.601	0.467831	0.127461	3.67038	0.000242193	0.00342441
RHOBTB3	130.917	-0.585297	0.159476	-3.67012	0.000242437	0.00342465
sars	3801.33	-0.179066	0.0488178	-3.66804	0.000244419	0.00345006
rcn1	622.722	-0.27516	0.0750234	-3.66766	0.000244777	0.00345253
gadd45aa	318.469	0.373413	0.101871	3.66556	0.000246796	0.0034784
dnajc11b	257.793	-0.399649	0.1091	-3.66314	0.000249144	0.00350886
ywhae1	4707.52	-0.168103	0.045897	-3.66261	0.000249661	0.00351353
zgc:158432	547.161	0.495819	0.135418	3.66138	0.000250858	0.00352774
chmp1b	1194.41	0.204423	0.0559161	3.65588	0.000256299	0.00359889
rbb4l	1447.79	-0.223515	0.0611361	-3.65602	0.000256157	0.00359889
si:ch73-106k19.5	22.8792	1.48977	0.407643	3.65459	0.00025759	0.00361431
BX322787.1	80.2512	0.767689	0.210081	3.65426	0.000257928	0.00361502
anp32e	4583.05	-0.188486	0.0515811	-3.65416	0.000258024	0.00361502
adh5	3637.61	-0.276236	0.0756253	-3.65269	0.000259506	0.00363212
pfkmb	731.225	-0.315323	0.0863292	-3.65257	0.00025963	0.00363212
gk5	779.038	0.289881	0.0793818	3.65173	0.000260478	0.00364128
ehmt2	379.946	-0.345238	0.0945483	-3.65145	0.000260765	0.00364259
nudt21	803.523	-0.232411	0.0636668	-3.65043	0.000261798	0.00365161
sgk2a	452.242	0.376523	0.10314	3.65061	0.000261614	0.00365161
eif3c	13813.1	-0.158434	0.0434048	-3.65015	0.000262084	0.00365289
scin	379.021	0.40847	0.111941	3.64898	0.000263285	0.00366693
zgc:154058	216.885	0.445711	0.122188	3.64776	0.000264538	0.00368165
ankrd33aa	176.31	-0.591386	0.162157	-3.64699	0.00026533	0.00368994
asip2b	560.683	-0.385052	0.105677	-3.64366	0.000268789	0.00373529
zgc:65895	478.343	-0.336327	0.0923125	-3.64335	0.000269115	0.00373708
mafk	70.551	0.742461	0.203857	3.64207	0.000270453	0.00375289
slc23a2	92.1066	0.761613	0.209147	3.64152	0.000271038	0.00375824
lnx2b	606.936	0.341544	0.093823	3.6403	0.00027232	0.00377323
AL732488.1	579.041	0.331193	0.0909925	3.63978	0.000272874	0.00377687
c1qb	39.4105	0.99445	0.273225	3.63967	0.000272983	0.00377687
wnk4b	216.802	0.464198	0.127549	3.63936	0.00027332	0.00377876
ms4a17a.12	124.28	0.53847	0.14798	3.6388	0.000273908	0.00378411
zgc:162184	338.699	0.460045	0.126515	3.63628	0.000276599	0.00381848
cox7a3	1352.97	-0.206553	0.0568097	-3.63589	0.000277027	0.00382159
lamb1b	729.209	0.354593	0.0975498	3.635	0.000277984	0.00383199
ran	9689.62	-0.144375	0.0397207	-3.63476	0.000278244	0.00383277
msh6	1463.72	-0.289789	0.0797369	-3.63432	0.000278719	0.00383651
tmem106ba	722.433	0.261812	0.0720666	3.63292	0.000280231	0.0038545
CR848047.1	526.213	-0.361414	0.0995009	-3.63226	0.000280946	0.00386152
caprin1a	1390.89	-0.222655	0.0613583	-3.62876	0.000284783	0.00391141
BX901920.1	366.435	0.433927	0.119595	3.62831	0.000285287	0.00391547
serpinh1a	2517.48	-0.278994	0.0768997	-3.62803	0.000285597	0.00391687
nkpd1	106.759	0.649208	0.178958	3.62771	0.000285943	0.00391878
inaa	575.507	-0.395895	0.109161	-3.6267	0.000287066	0.0039313
rhoua	340.869	0.339641	0.0936786	3.6256	0.000288294	0.00394283
rnf26	139.393	0.54111	0.149248	3.62557	0.000288327	0.00394283
tsc22d3	2935.32	0.34708	0.0957711	3.62405	0.00029002	0.00396312
pcsk9	243.103	0.425035	0.117298	3.62355	0.000290592	0.00396805
pm20d1.2	381.199	0.389266	0.107479	3.6218	0.000292564	0.0039921
si:ch211-15j1.5	86.1389	0.753151	0.208074	3.61963	0.000295025	0.00402276
raver2	388.115	0.342827	0.0947444	3.61844	0.000296386	0.0040384
timm10	774.962	-0.255839	0.0707151	-3.61788	0.000297023	0.00404415
mrpl41	300.848	-0.380203	0.105145	-3.616	0.000299193	0.00407075
zgc:77262	1080.98	-0.242434	0.0670523	-3.6156	0.000299658	0.00407414
batf3	21.6467	1.40653	0.389255	3.61339	0.000302221	0.00410473
tep1	1324.89	0.310224	0.0858565	3.61328	0.000302344	0.00410473
acap1	253.124	0.403493	0.111679	3.61296	0.000302722	0.00410691
tubb4b	18570	-0.15466	0.0428092	-3.61277	0.000302944	0.00410697
dram1	169.123	0.629882	0.174372	3.61229	0.000303509	0.00411167
ccnd1	2384.17	-0.220013	0.060923	-3.61133	0.000304632	0.00412391
six4b	197.443	-0.469369	0.130051	-3.60912	0.000307238	0.00415621
ces2	4892.09	-0.440655	0.122114	-3.60856	0.000307901	0.00415921
myog	135.845	-0.61755	0.171134	-3.60858	0.000307882	0.00415921
ppp1r10	1601.44	-0.230285	0.06382	-3.60834	0.000308157	0.00415968
alx1	55.0871	-0.75604	0.209584	-3.60734	0.000309352	0.00417282
slc7a11	192.726	-0.536238	0.148668	-3.60695	0.000309819	0.00417314
wfdc1	474.702	-0.312368	0.0866015	-3.60696	0.000309807	0.00417314
ifitm1	704.073	0.250549	0.0694697	3.6066	0.000310236	0.00417578
si:ch1073-100f3.2	63.2745	-0.872025	0.242042	-3.60279	0.000314823	0.00423449
ift57	140.63	-0.496177	0.137834	-3.59983	0.000318426	0.0042799
gpd1l	456.026	-0.358099	0.099501	-3.59895	0.000319509	0.0042914
myo9b	942.809	0.300102	0.0833904	3.59876	0.000319738	0.00429141
tubb2b	11109.1	-0.253741	0.0705136	-3.59847	0.000320098	0.00429318
zgc:161969	496.574	-0.304415	0.0846709	-3.59528	0.000324046	0.00434305
aqp9b	1296.83	-0.381816	0.106214	-3.59478	0.000324671	0.00434833
dla	359.823	-0.458645	0.127597	-3.59447	0.000325058	0.00435042
ppfibp2b	377.946	0.349207	0.0971834	3.59328	0.000326545	0.00436723
bmp3	315.309	-0.399968	0.111334	-3.59251	0.000327507	0.00437698
dynll2a	620.976	-0.274803	0.0765029	-3.59205	0.000328081	0.00438155
pou3f3a	372.69	-0.40815	0.113639	-3.59164	0.000328605	0.00438457
rab20	197.859	0.450794	0.125517	3.59151	0.000328773	0.00438457
si:zfos-364h11.1	274.697	0.553691	0.154204	3.59063	0.000329879	0.00439621
nup35	391.114	-0.339078	0.0944633	-3.58952	0.000331289	0.00440907
phactr4a	801.035	0.274902	0.0765849	3.5895	0.000331312	0.00440907
cgnb	360.508	0.364329	0.101521	3.58869	0.000332346	0.00441971
osbpl2b	1460.66	0.327714	0.0913388	3.5879	0.000333352	0.00442996
si:dkey-33i11.9	1241.31	0.315619	0.0879855	3.58717	0.000334291	0.00443931
PEPD	1744.84	-0.287033	0.0800209	-3.58698	0.000334532	0.00443939
gng3	1204.16	-0.253988	0.0708179	-3.5865	0.000335152	0.00444448
fgf8b	59.7629	-0.742565	0.207117	-3.58525	0.000336758	0.00446264
si:dkey-33c9.6	78.3693	0.819445	0.22858	3.58494	0.000337154	0.00446474
uncx	139.366	-0.554994	0.154831	-3.58452	0.000337693	0.00446874
ddx1	1414.45	-0.222028	0.0619556	-3.58366	0.000338816	0.00448046
cacnb4b	1134.28	-0.319161	0.0891153	-3.58144	0.000341705	0.00450601
lifrb	189.043	0.460052	0.128453	3.58148	0.000341649	0.00450601
mccc1	1755.49	-0.221116	0.0617351	-3.58169	0.000341373	0.00450601
pou2f2a	576.126	-0.342221	0.0955396	-3.58198	0.000340995	0.00450601
cmtm6	647.514	0.267966	0.0748298	3.581	0.000342279	0.00451042
si:ch73-281n10.2	5670.49	-0.188873	0.0527707	-3.57912	0.000344752	0.00453984
mfap4	131.808	0.686512	0.191904	3.57737	0.00034707	0.00456717
pkp3b	503.562	0.3436	0.0960647	3.57676	0.000347883	0.00457468
hsdl2	2135.37	0.20129	0.0562963	3.57555	0.000349491	0.00459261
si:dkey-30j10.5	451.206	0.589978	0.165063	3.57425	0.000351227	0.00461222
nceh1a	23.7417	1.33664	0.374006	3.57384	0.000351781	0.00461626
crybb1l1	15013.7	-0.315479	0.088323	-3.57188	0.000354431	0.0046478
oxt	67.512	-0.776042	0.217342	-3.5706	0.000356168	0.00466733
matr3l1.1	3469.05	-0.1873	0.0524616	-3.57023	0.000356673	0.00467071
si:dkey-103e21.5	203.272	0.475137	0.133104	3.56966	0.000357443	0.00467754
hif1al2	165.227	0.491678	0.137833	3.56719	0.000360829	0.00471802
serbp1a	33035.9	-0.156402	0.0438464	-3.56704	0.000361037	0.00471802
cpsf2	887.003	-0.249983	0.0701368	-3.56422	0.000364939	0.0047657
adgrf6	632.083	0.347495	0.0975849	3.56095	0.000369519	0.00482217
eif3s6ip	5779.24	-0.143224	0.0402271	-3.5604	0.000370292	0.00482608
znf281b	465.844	-0.315919	0.088732	-3.56037	0.000370331	0.00482608
lgals3bpb	324.283	0.381468	0.10716	3.5598	0.000371133	0.0048332
si:ch211-181d7.1	454.183	0.411929	0.115723	3.55961	0.000371402	0.00483335
c3b.2	1531.52	0.352859	0.0991409	3.55917	0.000372033	0.00483488
slc15a1b	3729.87	0.358845	0.100819	3.55928	0.000371866	0.00483488
si:ch211-165d12.4	307.869	0.383403	0.107784	3.55712	0.000374936	0.00486926
rin2	512.185	0.30831	0.0867084	3.55572	0.000376948	0.00489201
bik	119.631	0.619042	0.17418	3.55404	0.000379359	0.00491992
cabp5b	255.541	-0.483515	0.136092	-3.55286	0.000381068	0.00493869
ehmt1b	1150.96	-0.276009	0.0777123	-3.55167	0.000382791	0.0049576
ltb4r	75.6425	0.81559	0.229678	3.55102	0.000383746	0.00496656
si:ch211-197h24.6	559.603	-0.275629	0.077642	-3.54999	0.000385239	0.00498246
ttc19	281.632	-0.3359	0.0946903	-3.54735	0.000389126	0.00502929
scrn2	417.959	-0.33265	0.0938502	-3.54447	0.000393397	0.005081
hnrnph1l	2259.6	-0.198543	0.056029	-3.54357	0.000394752	0.005095
gpr155a	252.323	0.415098	0.117158	3.54307	0.000395494	0.00510109
ftr79	79.0741	0.683384	0.192931	3.54212	0.000396929	0.00510911
ldlrad4a	695.021	0.269767	0.0761592	3.54214	0.000396898	0.00510911
si:ch211-102c2.4	97.5854	0.629834	0.1778	3.54238	0.000396537	0.00510911
slc46a2	73.5252	0.714015	0.201651	3.54084	0.000398848	0.00512681
urod	396.359	0.334296	0.0944073	3.541	0.000398612	0.00512681
dlx1a	154.117	-0.537104	0.151699	-3.54058	0.000399242	0.00512837
vps4b	1806.71	0.199589	0.056386	3.53969	0.000400591	0.00514219
il34	113.947	0.551469	0.155816	3.53923	0.000401289	0.00514764
brd9	580.046	-0.264409	0.0747197	-3.53869	0.000402124	0.00515484
card14	237.751	0.514788	0.145484	3.53846	0.000402464	0.00515557
frmd4ba	748.068	0.278792	0.0787968	3.53811	0.000403001	0.00515557
si:dkey-202g17.3	27.3852	-1.4651	0.414073	-3.53827	0.000402765	0.00515557
tbx15	518.751	-0.287132	0.0811702	-3.53741	0.000404072	0.00516577
CR925728.1	69.5963	0.774058	0.21886	3.53678	0.00040504	0.00516623
acsl1b	2168.59	0.306441	0.0866464	3.53668	0.000405187	0.00516623
casp8	225.956	0.466967	0.13203	3.53682	0.000404978	0.00516623
ppp1r14ba	592.491	-0.339868	0.0960984	-3.53667	0.000405205	0.00516623
gmcl1	353.828	-0.330921	0.0936218	-3.53465	0.00040831	0.00520229
msx3	261.284	-0.424367	0.120126	-3.53267	0.000411385	0.00523793
ddx42	1040.58	-0.227662	0.0644607	-3.5318	0.000412739	0.00525162
zgc:162730	3637.16	0.326867	0.0925859	3.53042	0.000414898	0.00527553
add3a	2560.5	0.162887	0.0461916	3.52634	0.000421345	0.0053539
hpf1	500.322	-0.292412	0.0829441	-3.52541	0.000422834	0.00536919
tal2	257.206	-0.427099	0.121229	-3.52307	0.000426575	0.00541304
apobb.2	1043.97	1.14615	0.325356	3.52275	0.000427094	0.00541598
stm	2036.96	-0.231546	0.0657487	-3.52169	0.000428806	0.00543404
ccl39.2	35.4495	-1.26702	0.359798	-3.52146	0.00042917	0.005435
dnajc8	762.91	-0.294949	0.0837805	-3.52049	0.000430745	0.00545128
si:zfos-80g12.1	562.454	0.374561	0.106413	3.51987	0.000431766	0.00546053
gc	1851.13	-0.335711	0.0954407	-3.51749	0.000435655	0.00550602
cds1	367.396	0.411823	0.117103	3.51676	0.000436843	0.00551734
meis2a	1796.77	-0.230405	0.0655208	-3.51652	0.00043724	0.00551865
slc17a7a	178.028	-0.443049	0.126043	-3.51507	0.000439634	0.00554516
marcksl1b	7171.83	-0.241899	0.0688359	-3.51414	0.000441182	0.00556096
cxcr3.1	82.2627	0.663652	0.188877	3.51367	0.00044196	0.00556497
evx2	78.0452	-0.830585	0.236392	-3.51359	0.000442091	0.00556497
asah1b	796.917	0.226746	0.064562	3.51206	0.000444643	0.00558962
mettl3	281.51	-0.367046	0.104508	-3.51214	0.000444511	0.00558962
cfhl1	93.8288	-0.76009	0.216513	-3.5106	0.000447096	0.00561229
isl1	580.005	-0.349823	0.0996518	-3.51046	0.000447339	0.00561229
osr2	274.344	-0.393823	0.112178	-3.51071	0.00044691	0.00561229
si:ch73-335l21.4	326.859	-0.589799	0.168089	-3.50885	0.000450046	0.00564249
dbt	1353.31	-0.202803	0.0578061	-3.50833	0.000450933	0.0056461
si:dkey-211g8.8	23.0285	1.75084	0.49905	3.50835	0.00045089	0.0056461
sult1st2	1049.76	-0.308162	0.0878613	-3.50737	0.000452556	0.00566266
si:ch211-250m6.2	192.767	-1.50121	0.428095	-3.50673	0.000453653	0.00566886
slc16a3	550.052	-0.294379	0.0839453	-3.5068	0.000453532	0.00566886
pcxb	391.538	-0.465389	0.132737	-3.50609	0.000454747	0.00567876
dnaja1	1126.17	-0.221377	0.0631569	-3.50519	0.000456286	0.00569421
mrpl2	1200.65	-0.25028	0.0714183	-3.50442	0.000457604	0.0057031
tmprss4a	233.367	0.456803	0.130346	3.50456	0.000457369	0.0057031
agxtb	3751.74	-0.40669	0.116287	-3.49729	0.00047001	0.00584998
igfbp5b	2849.38	0.196234	0.0561082	3.49742	0.00046979	0.00584998
ctnnd2b	575.142	-0.387762	0.110902	-3.49643	0.000471531	0.00586503
si:dkey-157l19.2	635.699	0.329328	0.094201	3.49601	0.000472269	0.00587034
mrpl54	599.714	-0.257513	0.0736714	-3.49542	0.000473314	0.00587945
tspan13a	642.035	0.348141	0.0996264	3.49447	0.000475009	0.00589662
sv2ba	654.67	-0.384758	0.11012	-3.49399	0.000475857	0.00590325
CABZ01057488.1	84.4929	0.689	0.19731	3.49196	0.000479483	0.00593651
hells	1241.93	-0.2574	0.0737118	-3.49198	0.000479456	0.00593651
zgc:152658	37.6664	1.21382	0.347577	3.49225	0.000478974	0.00593651
slc43a2b	4278.77	-0.266833	0.0764307	-3.49117	0.000480905	0.00595021
si:dkey-21e2.16	294.607	-0.381348	0.10925	-3.49061	0.000481926	0.00595723
zgc:153675	405.748	-0.342766	0.0981994	-3.49051	0.000482105	0.00595723
il2rga	71.5411	0.744997	0.213484	3.48971	0.000483542	0.0059641
mdkb	1789.25	-0.298808	0.0856264	-3.48967	0.00048361	0.0059641
rbfox2	2194.68	-0.205857	0.0589884	-3.48978	0.000483418	0.0059641
hibadhb	1452.96	-0.181178	0.0519341	-3.48861	0.00048554	0.00598398
hnrpkl	1701.81	-0.194116	0.0556497	-3.48818	0.000486313	0.0059896
kat8	451.224	-0.283245	0.0812297	-3.48697	0.00048853	0.00601297
rasal3	241.532	0.414002	0.118751	3.4863	0.000489755	0.00602411
btbd3b	477.311	-0.380733	0.109243	-3.48521	0.000491757	0.00604479
eml3	514.253	0.326906	0.093851	3.48324	0.000495384	0.00608201
msi1	544.074	-0.365963	0.105065	-3.48322	0.00049543	0.00608201
drg1	1461.85	-0.2157	0.0619547	-3.48158	0.000498464	0.00611527
adh8b	4030	-0.36585	0.10515	-3.4793	0.00050272	0.00616347
zgc:77058	695.529	-0.286806	0.082444	-3.4788	0.000503662	0.006171
emilin3a	38.2018	-0.846554	0.243379	-3.47833	0.000504543	0.00617779
ppox	348.49	0.334846	0.0963419	3.4756	0.000509708	0.00623697
abtb1	460.393	0.363411	0.104585	3.4748	0.000511233	0.0062416
efhd1	278.406	-0.341445	0.0982709	-3.47453	0.000511742	0.0062416
si:ch211-153l6.6	315.28	-0.502537	0.144624	-3.47477	0.000511282	0.0062416
tram2	468.983	-0.27694	0.079705	-3.47457	0.000511682	0.0062416
wnt4b	167.02	-0.557475	0.160414	-3.47522	0.000510442	0.0062416
gemin5	550.874	-0.349673	0.100706	-3.4722	0.000516206	0.0062879
tcnl	1495.74	0.439004	0.126432	3.47225	0.000516112	0.0062879
cldnk	356.373	0.348718	0.100448	3.47161	0.000517341	0.00629224
eno1b	742.276	-0.345426	0.0994998	-3.47163	0.000517309	0.00629224
nog3	227.833	-0.444597	0.128071	-3.4715	0.000517564	0.00629224
six7	507.705	0.452292	0.130294	3.47131	0.00051793	0.00629263
fam169ab	314.727	-0.330933	0.0953974	-3.46899	0.000522418	0.00634307
klf17	148.633	0.477772	0.137758	3.4682	0.000523957	0.00635462
trpc6a	69.4151	0.64212	0.185147	3.46816	0.000524043	0.00635462
crygm2d12	1371.9	-0.322145	0.0929275	-3.46662	0.000527037	0.00638681
rpa1	1857.28	-0.194673	0.0561597	-3.46642	0.000527429	0.00638745
marcksl1a	4725.66	-0.169581	0.04894	-3.46507	0.000530084	0.00641548
itpka	431.878	0.366133	0.105677	3.46465	0.000530921	0.00642149
papss2b	1339.87	-0.220817	0.0637487	-3.46387	0.000532463	0.006436
lyar	526.903	-0.290294	0.083837	-3.4626	0.000534977	0.00646225
slc11a2	1584.34	-0.222913	0.0644102	-3.46083	0.00053851	0.00650076
vmo1a	191.673	0.684801	0.197914	3.46008	0.000540006	0.00651464
si:dkey-248g15.3	802.162	-0.460937	0.133317	-3.45744	0.000545336	0.00657474
FP016234.1	264.835	0.569853	0.164945	3.4548	0.00055071	0.00663104
mbip	114.22	-0.532807	0.154216	-3.45493	0.000550436	0.00663104
ube2nb	1276.24	-0.201382	0.0582955	-3.4545	0.000551318	0.00663413
fgfbp2b	547.613	-0.348534	0.100924	-3.45342	0.000553536	0.00665656
lrata	54.5645	0.857431	0.248325	3.45286	0.000554671	0.00666596
dpysl2b	1170.23	-0.270106	0.0782367	-3.45242	0.000555584	0.00667267
chia.3	3033.52	0.740264	0.214638	3.4489	0.000562884	0.00675604
ctbp1	3156.51	-0.208143	0.0603567	-3.44855	0.000563615	0.00676051
eif3jb	1530.91	-0.197489	0.0572766	-3.44799	0.00056477	0.00676949
si:ch211-119e14.1	211.791	0.394252	0.114348	3.44784	0.000565082	0.00676949
hoxb8a	313.871	-0.332211	0.0963862	-3.44666	0.000567559	0.00679484
ggctb	511.089	-0.34307	0.0995421	-3.44647	0.000567951	0.00679522
si:dkey-192g7.3	179.483	0.479724	0.139203	3.44622	0.000568488	0.00679733
hdac3	621.727	-0.243875	0.0708151	-3.44383	0.000573532	0.00685329
rlbp1a	214.934	-0.48541	0.140983	-3.44305	0.000575197	0.00686883
shrprbck1r	781.758	0.240038	0.0697266	3.44256	0.000576227	0.00687677
asah2	1939.72	-0.31311	0.0909726	-3.44181	0.000577843	0.0068917
nr2f1b	145.087	-0.514149	0.149392	-3.44161	0.000578267	0.00689238
stmn4l	284.168	-0.410279	0.119239	-3.44082	0.000579946	0.00690804
si:dkey-277m11.2	20.5003	1.40235	0.407583	3.44065	0.000580321	0.00690813
ikzf1	130.328	0.512282	0.148919	3.44001	0.000581684	0.00691998
tmem86b	2142.15	0.352769	0.102567	3.43939	0.000583032	0.00693165
eps8l3b	1117.29	0.371519	0.108045	3.43855	0.000584843	0.00694879
smco4	572.893	-0.281086	0.0817586	-3.438	0.000586032	0.00695414
sucla2	3759.4	-0.1544	0.0449092	-3.43805	0.000585925	0.00695414
rpl22l1	4109.43	-0.197201	0.0573678	-3.43747	0.000587165	0.00696321
CHST6	240.047	0.472562	0.137496	3.43691	0.000588383	0.00696888
zgc:174356	112.779	-0.658604	0.191617	-3.43708	0.000588017	0.00696888
prx	305.732	0.504229	0.146759	3.43577	0.000590882	0.00699408
gpam	679.154	-0.271998	0.0791984	-3.43439	0.000593899	0.00702538
si:ch73-158p21.3	53.2675	0.937516	0.273068	3.43327	0.000596337	0.0070498
si:dkey-117m1.4	209.213	-0.487158	0.141925	-3.43249	0.000598055	0.00706567
ppp2r2ab	946.058	-0.217836	0.0634734	-3.43192	0.000599316	0.00707613
uqcrfs1	4407.24	-0.177917	0.0518444	-3.43175	0.000599711	0.00707636
crfb15	63.6916	0.831783	0.24242	3.43116	0.000601005	0.0070872
GTPBP8	91.3396	-0.573193	0.167067	-3.43092	0.000601544	0.00708911
spryd4	330.372	-0.316122	0.0921665	-3.4299	0.000603801	0.00711127
plekho2	567.198	0.292293	0.085237	3.42918	0.000605406	0.00712571
nat10	1442.28	-0.207023	0.0603746	-3.42898	0.000605849	0.00712648
blnk	77.7145	0.789726	0.230333	3.42863	0.000606627	0.00713118
galnt6	872.158	0.251597	0.0733871	3.42836	0.00060725	0.00713406
pmela	1504.6	-0.254926	0.0744272	-3.42518	0.00061439	0.00721344
amotl2b	664.703	0.267028	0.0779941	3.4237	0.000617748	0.00724834
sncb	2139.35	-0.352844	0.103092	-3.42262	0.0006202	0.00727259
polr2j	280.662	-0.336009	0.0982238	-3.42085	0.000624249	0.00731552
crygm5	127.413	-0.608002	0.177791	-3.41976	0.000626765	0.00734044
phb2b	1513.04	-0.269642	0.0788699	-3.41882	0.000628922	0.00736112
got2a	3340.49	-0.163637	0.0478738	-3.4181	0.000630601	0.0073762
casq2	1482.98	-0.275768	0.0807105	-3.41676	0.000633719	0.00740806
rhd	73.4578	0.66406	0.194411	3.41575	0.000636066	0.00743089
cirbpa	9425.65	-0.172273	0.0504696	-3.4134	0.000641584	0.0074891
tbx1	305.579	-0.346007	0.101371	-3.41329	0.000641843	0.0074891
badb	173.836	0.570411	0.167172	3.41213	0.000644578	0.00751636
hnrnpc	1269.75	-0.227164	0.0666015	-3.41079	0.000647753	0.00754607
si:ch1073-127d16.1	38.8383	-0.962447	0.282183	-3.41072	0.000647927	0.00754607
CU695232.1	344.754	0.330451	0.0968914	3.41053	0.000648376	0.00754663
vdac3	7276.23	-0.202654	0.0594428	-3.40922	0.000651483	0.00757812
rcor2	304.431	-0.404399	0.118654	-3.40822	0.000653872	0.00760122
naa15a	3178.51	-0.183895	0.0539647	-3.40769	0.000655155	0.00761143
get4	894.531	-0.21196	0.062209	-3.40723	0.000656254	0.0076195
fkbp7	763.779	-0.290716	0.0853512	-3.40612	0.00065894	0.00764597
f11r.2	52.8017	0.81874	0.240427	3.40536	0.000660779	0.0076626
lmo4b	642.268	-0.264609	0.0777128	-3.40496	0.000661732	0.00766422
upk1a	222.419	0.61815	0.181542	3.40499	0.000661661	0.00766422
mak16	889.352	-0.226384	0.0665066	-3.40393	0.000664246	0.0076886
si:dkey-222f8.3	375.959	0.339033	0.099656	3.40204	0.000668859	0.00773725
cry2	1120.76	0.222866	0.0655141	3.4018	0.000669427	0.00773907
si:ch73-46j18.5	9063.88	-0.25773	0.0757843	-3.40084	0.000671795	0.00776169
pdgfrl	427.522	-0.288994	0.0850157	-3.39931	0.000675573	0.00779577
si:rp71-68n21.9	265.648	0.383182	0.112723	3.39932	0.000675536	0.00779577
prph2l	38.8281	-1.08497	0.319278	-3.3982	0.000678299	0.00782244
hoxb13a	94.9679	-0.539335	0.158741	-3.39757	0.000679865	0.0078357
pbx4	2027.24	-0.186305	0.0548568	-3.39621	0.00068326	0.00786037
tor1l3	79.6032	0.680583	0.200379	3.39647	0.000682606	0.00786037
uckl1a	93.2213	-0.633496	0.186539	-3.39604	0.000683674	0.00786037
zgc:110712	146.117	-0.480579	0.141499	-3.39633	0.000682968	0.00786037
si:ch211-207l14.1	222.745	-0.527983	0.155527	-3.39479	0.000686816	0.00789168
tbcelb	177.019	0.596115	0.175693	3.39293	0.000691488	0.00794053
mylpfb	7017.34	-0.278941	0.0822299	-3.39221	0.000693319	0.0079495
stard14	943.265	0.277756	0.0818826	3.39212	0.000693535	0.0079495
zgc:136858	221.631	0.445261	0.131252	3.3924	0.000692829	0.0079495
dusp22a	86.2913	0.665445	0.196196	3.39174	0.000694501	0.00795573
hmgn2	8889.07	-0.238563	0.0703462	-3.39127	0.000695695	0.00796457
aamp	2144.08	-0.200674	0.0591897	-3.39036	0.000698014	0.0079767
atl1	227.091	-0.439697	0.129697	-3.39019	0.000698448	0.0079767
atn1	827.891	-0.266201	0.0785175	-3.39034	0.000698063	0.0079767
smox	1463.58	0.206082	0.0607802	3.39061	0.000697365	0.0079767
ncl	18942.7	-0.173358	0.0511382	-3.38999	0.000698944	0.00797753
igf2bp1	3313.77	-0.20338	0.0600092	-3.38914	0.00070111	0.00799067
mhc2dab	192.304	0.514127	0.151703	3.38904	0.000701367	0.00799067
ociad1	924.988	-0.231193	0.0682178	-3.38904	0.000701366	0.00799067
rnaseka	494.499	0.291934	0.0861498	3.38868	0.00070231	0.00799657
nup88	801.576	-0.20532	0.0605983	-3.38821	0.000703508	0.00800537
arhgap35a	1810.67	0.198065	0.0584614	3.38796	0.000704158	0.00800794
im:7152348	162.567	-0.494667	0.146054	-3.38689	0.000706897	0.00803424
ftr54	16.6291	1.80446	0.53283	3.38656	0.000707736	0.00803893
pgk1	9738.6	-0.207351	0.0612378	-3.386	0.000709201	0.00805072
pgam2	1689.05	-0.321678	0.0950278	-3.3851	0.000711527	0.00807226
smu1a	864.179	-0.215455	0.0636584	-3.38455	0.000712952	0.00808355
si:ch211-266g18.10	3108.52	0.213942	0.0632424	3.3829	0.000717257	0.00812747
cbx3a	1687.44	-0.184626	0.054582	-3.38254	0.000718186	0.00812823
crfb4	169.626	0.448667	0.132636	3.38271	0.000717756	0.00812823
slc22a13a	132.523	0.717539	0.212162	3.38203	0.000719523	0.00813846
ciarta	1921.49	0.229198	0.0677776	3.38161	0.000720611	0.008141
si:ch211-288g17.4	426.069	-0.451665	0.13356	-3.38174	0.000720274	0.008141
gspt1l	6841.94	-0.141612	0.0418835	-3.38109	0.000722001	0.00815142
rpe65a	834.027	-0.496787	0.146952	-3.38061	0.000723263	0.00815142
sesn2	175.79	0.453002	0.133989	3.38088	0.000722534	0.00815142
si:ch211-270n8.1	136.4	-1.112	0.328933	-3.38063	0.000723207	0.00815142
myl4	473.687	-0.337295	0.0997979	-3.37979	0.000725424	0.00816113
rabac1	677.233	0.243674	0.0720951	3.37989	0.000725143	0.00816113
si:ch211-156b7.4	523.652	-0.285764	0.0845475	-3.37992	0.000725072	0.00816113
cnga3a	249.297	-0.482716	0.142882	-3.37843	0.000729023	0.00819183
tcea3	400.221	0.331707	0.0981804	3.37855	0.000728697	0.00819183
ptprjb.1	50.2314	0.823362	0.243792	3.37731	0.000731983	0.00822019
slc4a1b	185.548	0.454783	0.13467	3.37702	0.00073275	0.00822391
frmd4bb	726.608	0.267917	0.0793399	3.37682	0.000733278	0.00822494
fmoda	1384.95	-0.237782	0.0704299	-3.37615	0.000735078	0.00824021
ruvbl1	1184.64	-0.209012	0.0619176	-3.37565	0.000736422	0.00824548
slc37a1	238.958	0.354551	0.105029	3.37573	0.000736189	0.00824548
eif4bb	4016.74	-0.15212	0.0450685	-3.37531	0.000737317	0.0082506
afmid	384.89	0.334653	0.0991721	3.37447	0.000739586	0.00827108
srpr	2370.38	-0.184259	0.0546089	-3.37415	0.000740428	0.00827558
pxk	656.155	0.251542	0.0745547	3.37392	0.000741065	0.00827779
ndc80	297.163	-0.304971	0.0904013	-3.37353	0.000742114	0.0082846
INAVA	178.285	-0.428597	0.127157	-3.37061	0.000750026	0.00836796
lsp1	684.819	0.277268	0.0822917	3.36933	0.000753517	0.00839697
ywhah	4428.72	-0.198387	0.0588786	-3.36943	0.000753232	0.00839697
zfr	3567.82	-0.205049	0.0608879	-3.36765	0.000758129	0.00844337
glod5	264.556	0.34131	0.101371	3.36693	0.000760094	0.00846026
sf3b3	3258.78	-0.206337	0.061298	-3.36612	0.000762328	0.00848011
celf3a	851.115	-0.330216	0.0981053	-3.36593	0.000762855	0.00848097
arhgef18a	580.045	0.2683	0.0797175	3.36564	0.00076367	0.00848503
trib3	946.302	0.349316	0.103802	3.36523	0.000764808	0.00849266
mrps5	548.86	-0.255033	0.0757912	-3.36494	0.000765596	0.0084964
irf9	349.17	0.360283	0.107112	3.36359	0.000769345	0.00853299
hnrnpabb	6690	-0.204712	0.0608829	-3.36238	0.000772729	0.00856547
ctps1a	1304.47	-0.210747	0.0627366	-3.35923	0.000781593	0.00865863
tfpia	898.216	0.278987	0.0830827	3.35794	0.000785248	0.00869401
creb3l3b	259.995	0.501645	0.14942	3.35727	0.000787159	0.00871006
api5	2505.17	-0.189562	0.0564775	-3.35641	0.000789611	0.00873206
ace2	9770.39	0.24673	0.0735381	3.35513	0.000793272	0.0087674
cpt1aa	864.632	0.221261	0.065957	3.35463	0.000794704	0.00877293
znf576.1	508.166	-0.299746	0.0893511	-3.3547	0.000794509	0.00877293
casq1b	1681.79	0.244819	0.072994	3.35396	0.000796631	0.00878537
gcdha	1913.4	-0.209088	0.0623414	-3.35392	0.000796762	0.00878537
htatsf1	635.711	-0.255648	0.0762291	-3.35368	0.000797456	0.00878787
mybpc3	2067.73	-0.229565	0.0684737	-3.3526	0.000800557	0.00881174
ppm1da	357.959	-0.327619	0.0977173	-3.35273	0.0008002	0.00881174
casp8l2	103.468	0.574413	0.171354	3.3522	0.000801712	0.00881931
aspdh	178.678	0.494025	0.147411	3.35135	0.000804188	0.00884034
nipal4	470.435	0.36033	0.107522	3.35122	0.000804563	0.00884034
capn9	1406.85	-0.326302	0.0973728	-3.35106	0.000805033	0.00884035
glrx3	1205.14	-0.212735	0.0634904	-3.35066	0.000806206	0.00884694
ndufa9a	2317.62	-0.203257	0.0606641	-3.35053	0.000806572	0.00884694
mllt1a	394.696	-0.327093	0.0976843	-3.34847	0.000812595	0.00890782
si:dkey-118k5.3	41.544	0.989544	0.29557	3.34792	0.000814207	0.0089203
CLDN23	76.7496	0.651715	0.194707	3.34716	0.000816435	0.00893951
ABCF3	494.531	-0.275717	0.0823903	-3.34647	0.000818471	0.00895141
faimb	95.1193	-0.561152	0.167681	-3.34655	0.000818244	0.00895141
esr2a	82.4928	0.653265	0.195225	3.34622	0.000819213	0.00895432
prmt1	4857.71	-0.16278	0.048655	-3.3456	0.000821048	0.00896918
srsf6a	2500.87	-0.169851	0.0508038	-3.34327	0.000827979	0.00903442
zgc:91909	414.017	0.303429	0.0907575	3.3433	0.00082789	0.00903442
cyp2aa1	293.594	0.409858	0.122633	3.34215	0.000831326	0.00906045
si:dkey-201c13.2	154.836	0.488347	0.146116	3.3422	0.000831176	0.00906045
gstt1b	805.06	0.286908	0.0858762	3.34094	0.000834944	0.00909462
mb21d1	40.4501	0.889089	0.266311	3.33853	0.000842224	0.00916861
osr1	262.999	-0.398587	0.119411	-3.33796	0.000843965	0.00918226
hmgb2b	3079.46	-0.240635	0.0721012	-3.33746	0.000845477	0.00918811
lck	88.1793	0.662179	0.198403	3.33755	0.000845217	0.00918811
si:dkey-90m5.4	315.76	0.345269	0.103477	3.33666	0.000847916	0.0092093
fap	791.834	-0.225472	0.0675809	-3.33632	0.000848947	0.00920987
glsb	1013.8	0.203818	0.061088	3.33647	0.00084851	0.00920987
slc6a11a	313.856	0.438242	0.131425	3.33453	0.000854431	0.00926403
zgc:173581	42.1182	1.10587	0.3317	3.33395	0.000856229	0.0092782
cacng6b	155.882	0.422897	0.126858	3.33363	0.000857218	0.00928357
fbp1b	4478.14	-0.367686	0.110328	-3.33266	0.000860208	0.0093106
unm_sa911	222.453	0.50749	0.152305	3.33206	0.000862046	0.00932514
cavin4b	2919.07	-0.25739	0.0772735	-3.33089	0.000865679	0.00935907
dhdhl	1432.71	-0.241745	0.0725879	-3.33037	0.000867303	0.00937125
si:dkeyp-73b11.8	1871.85	0.320518	0.0962523	3.32997	0.000868545	0.00937929
lef1	542.737	-0.315685	0.0948058	-3.3298	0.000869071	0.00937959
ece1	544.564	0.291658	0.0875961	3.32958	0.000869774	0.00938181
si:dkey-253d23.2	111.108	-0.528838	0.158932	-3.32745	0.000876455	0.00944847
sprn	156.254	-0.54682	0.164392	-3.32631	0.000880046	0.00948175
nfyba	679.367	-0.234655	0.070553	-3.32594	0.000881222	0.00948509
s100a11	778.489	0.373022	0.112162	3.32573	0.000881865	0.00948509
si:ch211-286o17.1	1104.62	-0.244212	0.073429	-3.32583	0.000881567	0.00948509
sp4	653.944	-0.274646	0.0825935	-3.32528	0.000883302	0.00949512
hdr	165.129	0.416426	0.125273	3.32414	0.000886919	0.00952856
st5	758.816	0.221025	0.0665018	3.32359	0.000888659	0.00954182
ptges3b	1726.2	-0.236491	0.0711661	-3.32309	0.000890271	0.00955213
tnfrsfa	329.236	0.327214	0.0984701	3.32297	0.000890633	0.00955213
ebna1bp2	847.541	-0.238461	0.0718018	-3.3211	0.000896641	0.00959472
mrpl12	1324.74	-0.201849	0.0607752	-3.32124	0.000896198	0.00959472
tnc	4547.34	-0.292001	0.0879203	-3.3212	0.000896326	0.00959472
znf1007	394.437	-0.32594	0.098141	-3.32115	0.000896486	0.00959472
usp5	2757.69	-0.17058	0.0513769	-3.32018	0.000899604	0.00962097
si:dkey-1j5.4	159.665	-0.640026	0.192822	-3.31926	0.000902563	0.00964714
CABZ01021435.1	74.8603	0.672164	0.202613	3.31748	0.000908331	0.00968681
csf1ra	308.384	0.428745	0.129236	3.31753	0.000908171	0.00968681
heg1	285.573	0.363829	0.109665	3.31764	0.000907813	0.00968681
lactbl1a	125.168	-0.588952	0.177521	-3.31764	0.000907805	0.00968681
hsd17b10	1289.03	-0.235037	0.0708635	-3.31676	0.000910694	0.00970651
si:dkey-266f7.5	42.2387	0.875622	0.264124	3.31519	0.000915812	0.00975554
hp1bp3	3816.83	-0.196939	0.059427	-3.31397	0.000919827	0.00979278
lect2l	680.742	0.390202	0.117772	3.31321	0.00092231	0.00981367
ins	473.498	0.443873	0.133986	3.31284	0.000923543	0.00982124
npepps	3016.13	-0.145494	0.04395	-3.31045	0.000931468	0.00989993
prpf40a	1481.36	-0.223561	0.0675415	-3.30998	0.000933023	0.00991087
tnxba	1309.21	-0.231249	0.0698818	-3.30915	0.000935803	0.0099348
ACTC1	1272.56	-0.920595	0.278219	-3.30888	0.000936694	0.00993866
ppil4	441.144	-0.295602	0.0893403	-3.30872	0.000937227	0.00993872
aldoaa	10003.2	-0.219611	0.0664168	-3.30656	0.000944504	0.0100103
CU657980.1	31.4391	1.00312	0.303483	3.30537	0.000948523	0.0100472
ap3m2	498.459	-0.257145	0.0778137	-3.30463	0.000951011	0.0100679
eif3d	7796.92	-0.149545	0.0452637	-3.30386	0.000953647	0.0100863
vim	1371	-0.323868	0.0980287	-3.30381	0.000953818	0.0100863
si:dkey-203a12.7	54.766	0.894769	0.270895	3.30302	0.000956509	0.0101091
arg2	3309.52	-0.219686	0.0665235	-3.30239	0.000958658	0.0101261
slc7a3a	1889.53	0.246047	0.0745271	3.30144	0.000961914	0.0101548
arr3b	1597.61	-0.328279	0.0994548	-3.30079	0.000964133	0.0101725
dnajc5gb	606.446	0.260572	0.0789562	3.3002	0.000966151	0.0101881
vegfba	138.298	0.456366	0.138353	3.29856	0.000971811	0.0102421
hpdb	3535.09	-0.205164	0.0622215	-3.29731	0.000976163	0.0102732
pum3	1265.64	-0.20866	0.0632814	-3.29734	0.000976064	0.0102732
taco1	33.9213	-0.996409	0.302195	-3.29724	0.000976396	0.0102732
acp5b	178.223	0.437804	0.132807	3.29655	0.000978794	0.01029
tmem88b	52.7797	0.683651	0.207389	3.29647	0.000979094	0.01029
neurl2	244.693	-0.399883	0.121354	-3.29519	0.000983567	0.0103313
scarb2a	2078.49	0.248824	0.0755162	3.29498	0.000984297	0.0103332
pold1	1073.05	-0.236601	0.0718128	-3.29469	0.000985303	0.010338
pitx1	214.827	-0.451082	0.136946	-3.29386	0.000988231	0.010363
zgc:77739	487.684	0.331686	0.100708	3.29353	0.000989365	0.0103691
neurog1	47.8116	-0.776044	0.235651	-3.29319	0.000990582	0.0103738
rtn1a	6291.19	-0.204236	0.0620195	-3.29309	0.000990921	0.0103738
epcam	5759.82	0.214866	0.0652554	3.29269	0.000992348	0.0103772
trap1	1475.98	-0.190362	0.057813	-3.29273	0.000992209	0.0103772
drap1	1447.69	-0.20434	0.0620681	-3.29218	0.000994131	0.0103844
jac1	408.492	-1.22564	0.372282	-3.29224	0.000993945	0.0103844
tbx18	158.169	-0.431159	0.131021	-3.29076	0.000999157	0.0104311
alox5ap	46.7009	0.794119	0.241527	3.28791	0.00100936	0.0105205
si:ch73-173p19.1	628.692	0.282728	0.0859907	3.28789	0.0010094	0.0105205
yrk	703.408	0.287187	0.0873399	3.28816	0.00100846	0.0105205
CU467822.1	429.006	-0.329196	0.100141	-3.2873	0.00101151	0.0105309
qars	2133.95	-0.18905	0.0575091	-3.28731	0.0010115	0.0105309
PCDH8	378.054	-0.315223	0.0959072	-3.28675	0.0010135	0.0105421
rasef	68.7902	0.704174	0.21425	3.2867	0.0010137	0.0105421
fam53b	986.553	0.219371	0.066751	3.28641	0.00101472	0.0105469
pmpca	1352.63	-0.19093	0.0580996	-3.28626	0.00101529	0.0105469
prpf4bb	1083.18	-0.199938	0.0608652	-3.28494	0.00102004	0.0105849
vtnb	716.357	0.393819	0.119887	3.28493	0.00102007	0.0105849
CABZ01079480.1	252.501	0.418624	0.127493	3.28351	0.00102521	0.0106324
mhc1lia	51.0246	-0.786624	0.239674	-3.28206	0.00103051	0.0106815
si:cabz01071911.3	167.467	-0.444753	0.135521	-3.2818	0.00103148	0.0106857
vipb	128.211	0.503825	0.15367	3.27861	0.0010432	0.0108011
creld2	451.643	-0.257615	0.0785879	-3.27805	0.00104528	0.0108167
lcp1	442.638	0.30125	0.0919084	3.27772	0.00104649	0.0108233
dnajc7	2844.65	-0.134681	0.0410954	-3.27727	0.00104816	0.0108346
coro1b	743.376	-0.269529	0.0822537	-3.2768	0.0010499	0.0108466
riok3	1163.28	0.220548	0.0673351	3.27538	0.00105519	0.0108893
serpina7	679.705	0.853369	0.260529	3.27553	0.00105465	0.0108893
arhgef7a	519.45	-0.28944	0.0883972	-3.27431	0.00105921	0.0109249
gfer	318.466	-0.300887	0.0919012	-3.27403	0.00106026	0.0109298
ptcd3	921.184	-0.268526	0.0820456	-3.27288	0.00106457	0.0109682
barhl2	255.91	-0.456403	0.139483	-3.2721	0.0010675	0.0109923
iqcd	45.8046	-0.850504	0.259974	-3.2715	0.00106977	0.0110097
lrp5	1446.19	0.24766	0.0757101	3.27115	0.00107109	0.0110173
gp1bb	100.246	0.597003	0.182548	3.27038	0.00107401	0.0110413
bzw1b	5142.92	0.201726	0.0616916	3.26991	0.0010758	0.0110537
ctbp2a	1346.58	-0.260935	0.0798271	-3.26874	0.00108026	0.0110934
s1pr1	1127.92	-0.262417	0.0803056	-3.26773	0.00108412	0.011127
tsr1	2364.49	-0.207273	0.0634406	-3.2672	0.00108616	0.0111419
cat	3248.25	0.271904	0.0832309	3.26686	0.00108746	0.0111491
mfsd12a	480.601	-0.278399	0.0852901	-3.26415	0.00109794	0.0112504
slc52a3	352.04	0.389709	0.119405	3.26376	0.00109943	0.0112596
nrn1a	236.986	-0.40078	0.122806	-3.26352	0.00110036	0.0112631
gtf2f1	845.371	-0.225409	0.0690847	-3.26279	0.00110322	0.0112698
mboat2b	276.532	-0.37023	0.113472	-3.26274	0.00110342	0.0112698
rims2b	399.664	-0.396174	0.12141	-3.26312	0.00110193	0.0112698
rnf183	253.07	-0.39917	0.122336	-3.26289	0.00110284	0.0112698
hdac4	219.087	0.448109	0.137351	3.2625	0.00110434	0.0112731
ipo11	666.843	-0.21571	0.0661286	-3.26198	0.00110637	0.0112877
tnfrsf1b	185.277	0.466394	0.143003	3.26144	0.00110848	0.0113031
ak3	800.236	-0.280823	0.0861425	-3.25998	0.00111421	0.0113554
akirin1	747.394	-0.212262	0.0651219	-3.25945	0.00111628	0.0113704
pnpla3	665.13	0.35916	0.110203	3.25907	0.00111778	0.0113795
zmym4	515.079	-0.275862	0.0846677	-3.25818	0.00112131	0.0114093
unc93a	109.682	0.543896	0.166964	3.25757	0.00112369	0.0114274
scn4aa	89.6018	0.59947	0.184051	3.25709	0.00112562	0.0114408
slc25a43	454.86	0.460973	0.141556	3.25646	0.00112811	0.0114599
ctsh	1778.26	-0.242652	0.0745235	-3.25605	0.00112975	0.0114703
tns1b	435.047	0.372595	0.114444	3.25571	0.00113111	0.011478
nkain1	460.688	-0.283409	0.0870615	-3.25528	0.00113282	0.0114891
AL831745.1	1629.04	0.28649	0.0880262	3.25461	0.0011355	0.0115091
cdv3	2429.62	-0.208742	0.0641406	-3.25444	0.00113616	0.0115091
ube2kb	1173.04	-0.185538	0.0570126	-3.25433	0.00113661	0.0115091
si:cabz01007807.1	122.522	0.599281	0.184174	3.25388	0.0011384	0.011521
vwa11	4264.78	0.387468	0.11909	3.25356	0.00113968	0.0115278
anxa1a	5012.14	-0.229516	0.0706004	-3.25092	0.00115033	0.0116043
cntn2	250.131	-0.417148	0.128314	-3.251	0.00115001	0.0116043
enpp5	239.331	0.408939	0.125787	3.25105	0.00114979	0.0116043
fam184b	621.042	-0.276828	0.0851475	-3.25115	0.00114938	0.0116043
mrps28	259.444	-0.319948	0.0984171	-3.25094	0.00115023	0.0116043
opn9	84.756	-0.646922	0.199016	-3.25061	0.00115157	0.0116106
jund	738.671	-0.286699	0.0882604	-3.24834	0.00116083	0.0116976
rev1	395.581	-0.300606	0.0925538	-3.2479	0.00116259	0.0117092
dhx29	611.872	-0.237668	0.0731987	-3.24689	0.00116675	0.0117418
pik3cg	369.882	0.357055	0.109971	3.2468	0.00116709	0.0117418
wdr3	2090.84	-0.187563	0.0577711	-3.24665	0.0011677	0.0117418
tpp1	822.41	0.214393	0.0660381	3.2465	0.00116835	0.0117421
brd7	748.091	-0.246402	0.0759042	-3.24622	0.0011695	0.0117474
rab3aa	335.786	-0.342107	0.105405	-3.24565	0.00117181	0.0117643
cluha	2437.49	-0.247211	0.076174	-3.24535	0.00117305	0.0117705
mrps23	269.782	-0.312802	0.0964102	-3.24449	0.00117661	0.0117999
cryba1b	9900.15	-0.286488	0.0883216	-3.24369	0.00117993	0.0118269
si:dkey-103g5.4	33.2542	1.0367	0.31963	3.24344	0.00118095	0.0118308
elavl4	3681.77	-0.256629	0.0791263	-3.24328	0.00118162	0.0118313
si:ch211-69b7.6	721.429	0.687016	0.211863	3.24273	0.00118388	0.0118476
naa10	1468.48	-0.198202	0.0611438	-3.24157	0.00118871	0.0118897
g3bp1	4891.21	-0.201542	0.0621905	-3.24072	0.0011923	0.0119192
gemin6	225.018	-0.370088	0.114207	-3.2405	0.0011932	0.0119219
p2rx1	161.306	0.48611	0.150048	3.23969	0.00119659	0.0119494
en1b	168.247	-0.430287	0.132828	-3.23942	0.00119771	0.0119543
abca1a	2424.17	0.330948	0.102177	3.23898	0.0011996	0.0119624
ero1b	990.735	0.230073	0.0710337	3.23893	0.0011998	0.0119624
selenbp1	635.481	0.22612	0.0698293	3.23818	0.00120294	0.0119874
pnp6	348.241	-0.294599	0.0909879	-3.23778	0.00120462	0.0119978
eml2	1291.43	0.181872	0.0561881	3.23683	0.00120865	0.0120252
fhl3b	234.245	0.404939	0.1251	3.23692	0.00120827	0.0120252
atg4db	35.2769	0.938672	0.290018	3.2366	0.00120961	0.0120285
st14a	1438.55	0.206528	0.0638308	3.23556	0.00121404	0.0120661
arhgef19	335.869	0.366403	0.113265	3.23493	0.00121671	0.0120822
ddx39aa	2417.16	-0.174029	0.0537976	-3.23488	0.00121694	0.0120822
sdhdb	1400.61	-0.192223	0.0594269	-3.23461	0.00121809	0.0120873
id4	228.546	-0.416092	0.128657	-3.2341	0.00122025	0.0121023
hoxa9b	139.945	-0.456541	0.141184	-3.23366	0.00122216	0.0121149
lipg	612.561	-0.285016	0.0881608	-3.23291	0.00122537	0.0121403
capn5a	362.664	0.319834	0.0989642	3.23181	0.00123008	0.0121805
ccl19b	741.369	0.391613	0.12122	3.2306	0.00123532	0.012226
epg5	329.944	0.336727	0.10425	3.23001	0.00123788	0.0122385
palm3	234.498	0.423922	0.131241	3.2301	0.00123746	0.0122385
cxcr4b	351.59	0.373253	0.115627	3.22807	0.00124627	0.0123086
trim55a	268.766	-0.409058	0.126718	-3.22811	0.00124612	0.0123086
sin3b	673.665	-0.290444	0.0900043	-3.227	0.00125097	0.0123485
prodhb	136.196	0.60568	0.187825	3.2247	0.00126105	0.0124415
smarcad1b	318.387	-0.297406	0.0922548	-3.22375	0.00126525	0.0124764
ube2ib	1590.58	-0.171536	0.053216	-3.22339	0.00126683	0.0124854
bhlhe22	431.97	-0.359122	0.111419	-3.22317	0.0012678	0.0124884
lims2	490.97	-0.295706	0.0917637	-3.22247	0.0012709	0.0125125
aldh8a1	443.895	0.354801	0.110141	3.22132	0.00127601	0.0125301
cdk11b	1435.29	-0.213204	0.0661774	-3.2217	0.00127431	0.0125301
gstt2	732.75	0.314649	0.0976652	3.22171	0.00127428	0.0125301
itga1	800.32	0.272659	0.0846355	3.22157	0.00127492	0.0125301
si:dkeyp-110a12.4	77.212	-0.648282	0.201243	-3.22139	0.00127571	0.0125301
arhgef1b	1991.68	0.209445	0.0650739	3.21858	0.00128829	0.0126397
gapdh	36721.4	-0.225281	0.0699951	-3.21852	0.00128852	0.0126397
srsf4	2388.43	-0.160849	0.0499898	-3.21763	0.00129253	0.0126724
fasn	3222.83	-0.286872	0.0891954	-3.21623	0.00129889	0.0127282
pdap1a	2408.87	-0.169745	0.0527853	-3.21577	0.00130097	0.0127419
ftr15	76.1993	0.658956	0.20494	3.21536	0.00130279	0.0127532
dpysl5a	1260.4	-0.299346	0.0931139	-3.21483	0.0013052	0.0127701
pds5b	1673.99	-0.208992	0.0650415	-3.21322	0.00131258	0.0128226
umps	526.533	-0.237958	0.0740562	-3.21321	0.0013126	0.0128226
yeats4	246.892	-0.336925	0.104853	-3.21332	0.00131211	0.0128226
fnbp1b	912.698	0.223414	0.0695783	3.21097	0.00132288	0.0129038
pecam1	251.386	0.38449	0.119742	3.21097	0.00132287	0.0129038
psmb8a	46.0176	-1.1667	0.363349	-3.21095	0.00132297	0.0129038
barx1	151.183	-0.445521	0.138818	-3.2094	0.00133012	0.0129668
BX322631.1	84.3815	0.846283	0.263762	3.20851	0.00133424	0.0130002
dicp3.3	48.9504	0.898825	0.280213	3.20764	0.00133827	0.0130328
tbr1b	191.262	-0.465338	0.145082	-3.20742	0.00133932	0.0130363
plcd1b	1005.97	0.249078	0.0777069	3.20535	0.00134898	0.0131167
ralaa	447.519	-0.269359	0.0840339	-3.20536	0.00134894	0.0131167
scrt1b	135.006	-0.504283	0.157428	-3.20326	0.00135882	0.0131988
vdac2	22117	-0.130464	0.0407275	-3.20335	0.0013584	0.0131988
myl1	27597.4	-0.23304	0.072765	-3.20264	0.00136174	0.0132203
cry-dash	533.695	0.277735	0.0867414	3.20187	0.00136539	0.0132489
rgmd	769.317	-0.227129	0.0709519	-3.20117	0.00136873	0.0132745
sympk	1367.62	-0.209206	0.0653569	-3.20098	0.00136961	0.0132762
pmepa1	44.6329	0.797354	0.249118	3.2007	0.00137092	0.0132821
crfb12	235.645	-0.452886	0.14154	-3.19971	0.00137565	0.0133211
rfc1	769.587	-0.253537	0.0792886	-3.19765	0.00138553	0.0134098
kbtbd2	571.612	-0.261116	0.0816707	-3.19718	0.00138778	0.0134247
sp5a	174.581	-0.451863	0.141376	-3.19618	0.00139262	0.0134646
hmgb1a	3675.37	-0.191565	0.059946	-3.19562	0.00139529	0.0134766
sox12	751.587	-0.327601	0.102515	-3.19564	0.00139522	0.0134766
hoxc6a	194.387	-0.396252	0.124014	-3.19522	0.00139726	0.0134887
marcksa	364.751	-0.280279	0.0877379	-3.1945	0.00140072	0.0135152
epgn	335.613	-0.338431	0.105963	-3.19386	0.00140386	0.0135316
hsp70.3	338.619	-0.379303	0.118759	-3.19389	0.0014037	0.0135316
osbp2	326.056	-0.355473	0.111319	-3.19329	0.00140664	0.0135445
zgc:101744	1063.25	0.216268	0.0677256	3.19329	0.0014066	0.0135445
nup62l	1063.56	-0.189515	0.0593548	-3.19291	0.00140846	0.013547
rsf1b.1	1507.27	-0.214944	0.0673189	-3.19292	0.0014084	0.013547
uchl5	713.293	-0.209279	0.0655473	-3.19279	0.00140905	0.013547
crygm2d20	1782.99	-0.299308	0.0938019	-3.19085	0.00141855	0.0136314
acsl3b	1672.48	-0.199714	0.0625932	-3.19067	0.00141942	0.0136328
pmp22a	1490.17	-0.237451	0.0744387	-3.18989	0.00142328	0.0136629
adka	1935.47	0.204302	0.0640528	3.18959	0.00142473	0.0136699
krtt1c19e	32064	0.306677	0.0961639	3.18911	0.00142712	0.0136788
mhc1zfa	50.9574	0.87051	0.272951	3.18926	0.00142639	0.0136788
slc13a2	3924.86	0.305221	0.095716	3.18882	0.00142856	0.0136857
cry1aa	1921.22	0.186262	0.0584173	3.18848	0.00143025	0.0136947
itgb1b.2	305.06	-0.35998	0.112906	-3.18833	0.00143095	0.0136947
ewsr1a	3793.33	-0.224618	0.0704551	-3.1881	0.0014321	0.0136987
lig1	1462.61	-0.278536	0.0873846	-3.18747	0.00143523	0.0137217
fam98a	965.818	-0.274753	0.0862521	-3.18547	0.00144519	0.0138029
mn1b	453.155	-0.326245	0.102415	-3.18552	0.00144495	0.0138029
AL954655.2	88.7283	0.78199	0.245596	3.18405	0.0014523	0.0138638
ncam3	105.279	-0.54312	0.170619	-3.18322	0.00145644	0.0138893
smarcc2	1182.75	-0.233249	0.0732711	-3.18336	0.00145575	0.0138893
dmbx1b	23.2199	-1.1029	0.346591	-3.18213	0.00146196	0.0139349
bcl3	150.781	0.470451	0.147857	3.1818	0.00146365	0.0139439
ywhabl	8513.26	-0.133829	0.0420638	-3.18156	0.00146483	0.0139481
adam8a	169.98	0.414889	0.130411	3.1814	0.00146565	0.0139488
plekhn1	335.107	0.311137	0.0978244	3.18057	0.00146986	0.0139818
sptssa	433.744	0.269306	0.0847526	3.17756	0.0014852	0.0141206
pitpnbl	1338.77	-0.184677	0.0581339	-3.17675	0.00148936	0.014126
prpf38a	455.517	-0.276071	0.0869108	-3.17648	0.00149073	0.014126
sh3gl2a	934.102	-0.311629	0.0980905	-3.17695	0.00148832	0.014126
si:ch211-283g2.1	216.61	0.845028	0.266031	3.17643	0.00149101	0.014126
si:dkey-112a7.5	62.5729	0.744923	0.234494	3.17673	0.00148948	0.014126
tfr1b	7064.41	0.244572	0.0769887	3.17673	0.00148948	0.014126
tjp3	924.575	0.236545	0.0744688	3.17644	0.00149097	0.014126
fen1	800.631	-0.253652	0.0798773	-3.17552	0.00149568	0.0141591
pigh	261.911	-0.356786	0.112357	-3.17546	0.00149601	0.0141591
fzd7a	1521.56	-0.193288	0.0608833	-3.17473	0.00149975	0.0141874
pak2b	1564.54	-0.206993	0.0652115	-3.17418	0.00150263	0.0142075
acads	749.542	0.279116	0.0879396	3.17395	0.00150381	0.0142115
dpydb	1472.4	-0.250646	0.0789841	-3.17337	0.00150682	0.0142285
zfand4	181.802	-0.378663	0.119328	-3.17331	0.00150712	0.0142285
ptbp3	246.136	0.379943	0.119771	3.17224	0.00151267	0.0142738
ndufb5	1444.89	-0.203938	0.064303	-3.17153	0.00151641	0.0143019
[truncated: 3,376 more rows]

## Sheet: Table S5
Table S5.	GSEA of Control (0% EtOH), Normal Diet vs Control (0% EtOH), HFHC Diet (13 dpf)
GO Term	Description	P-value	FDR q-value	Enrichment	N	B	n	b	Genes
GO:0006457	protein folding	7.6e-11	6.28e-07	3.67	13862	107	1235	35	[hsp90b1 - heat shock protein 90, beta (grp94), member 1, cct8 - chaperonin containing tcp1, subunit 8 (theta), clpxa - clpx caseinolytic peptidase x homolog a, unc45a - unc-45 homolog a (c. elegans), pdia4 - protein disulfide isomerase associated 4, grpel1 - grpe-like 1, mitochondrial, hsp90aa1.1 - heat shock protein 90, alpha (cytosolic), class a member 1, tandem duplicate 1, nudc - nuclear dis…
GO:0019222	regulation of metabolic process	1.18e-07	0.000487	1.67	13862	2334	405	114	[nfe2l1a - nuclear factor, erythroid derived 2,-like 1a, ulk2 - unc-51-like kinase 2 (c. elegans), esrrd - estrogen-related receptor delta, tob1b - transducer of erbb2, 1b, creb3l3 - camp responsive element binding protein 3-like 3, pnpla3 - patatin-like phospholipase domain containing 3, shhb - sonic hedgehog b, esr2b - estrogen receptor 2b, mycb - myelocytomatosis oncogene b, pik3ip1 - phosphoi…
GO:0031323	regulation of cellular metabolic process	2.89e-07	0.000796	2.3	13862	2187	127	46	[ahnak - ahnak nucleoprotein, ulk2 - unc-51-like kinase 2 (c. elegans), si:dkey-228d14.5 - si:dkey-228d14.5, xiap - x-linked inhibitor of apoptosis, hexim1 - hexamethylene bis-acetamide inducible 1, klf3 - kruppel-like factor 3 (basic), foxq1a - forkhead box q1a, hsp90aa1.1 - heat shock protein 90, alpha (cytosolic), class a member 1, tandem duplicate 1, bbc3 - bcl2 binding component 3, csnk1db -…
GO:0007623	circadian rhythm	7.55e-07	0.00156	5.54	13862	40	875	14	[per1a - period homolog 1a (drosophila), impdh2 - imp (inosine monophosphate) dehydrogenase 2, nr0b2b - nuclear receptor subfamily 0, group b, member 2b, nr1d1 - nuclear receptor subfamily 1, group d, member 1, nr1d2a - nuclear receptor subfamily 1, group d, member 2a, per2 - period homolog 2 (drosophila), nr0b2a - nuclear receptor subfamily 0, group b, member 2a, id2a - inhibitor of dna binding …
GO:0080090	regulation of primary metabolic process	1.11e-06	0.00183	1.66	13862	2149	405	104	[nfe2l1a - nuclear factor, erythroid derived 2,-like 1a, esrrd - estrogen-related receptor delta, creb3l3 - camp responsive element binding protein 3-like 3, pnpla3 - patatin-like phospholipase domain containing 3, esr2b - estrogen receptor 2b, mycb - myelocytomatosis oncogene b, pik3ip1 - phosphoinositide-3-kinase interacting protein 1, tefb - thyrotroph embryonic factor b, trib3 - tribbles homo…
GO:0055001	muscle cell development	1.32e-06	0.00182	4.47	13862	105	532	18	[acta1b - actin, alpha 1b, skeletal muscle, cyp26c1 - cytochrome p450, family 26, subfamily c, polypeptide 1, klhl41b - kelch-like 41b (drosophila), shha - sonic hedgehog a, klhl40b - kelch-like 40b (drosophila), nexn - nexilin (f actin binding protein), shhb - sonic hedgehog b, tgfbi - transforming growth factor, beta-induced, lgals2a - lectin, galactoside-binding, soluble, 2a, unc45b - unc-45 h…
GO:0055002	striated muscle cell development	2.05e-06	0.00242	4.57	13862	97	532	17	[acta1b - actin, alpha 1b, skeletal muscle, cyp26c1 - cytochrome p450, family 26, subfamily c, polypeptide 1, klhl41b - kelch-like 41b (drosophila), shha - sonic hedgehog a, klhl40b - kelch-like 40b (drosophila), nexn - nexilin (f actin binding protein), shhb - sonic hedgehog b, tgfbi - transforming growth factor, beta-induced, lgals2a - lectin, galactoside-binding, soluble, 2a, unc45b - unc-45 h…
GO:0032922	circadian regulation of gene expression	2.52e-06	0.0026	9.9	13862	16	700	8	[nr1d1 - nuclear receptor subfamily 1, group d, member 1, per1a - period homolog 1a (drosophila), nr1d2a - nuclear receptor subfamily 1, group d, member 2a, per2 - period homolog 2 (drosophila), per1b - period homolog 1b (drosophila), nfil3-6 - nuclear factor, interleukin 3 regulated, member 6, nfil3-5 - nuclear factor, interleukin 3 regulated, member 5, egr1 - early growth response 1]
GO:0060255	regulation of macromolecule metabolic process	3.34e-06	0.00306	1.62	13862	2210	403	104	[nfe2l1a - nuclear factor, erythroid derived 2,-like 1a, esrrd - estrogen-related receptor delta, tob1b - transducer of erbb2, 1b, creb3l3 - camp responsive element binding protein 3-like 3, shhb - sonic hedgehog b, esr2b - estrogen receptor 2b, mycb - myelocytomatosis oncogene b, tefb - thyrotroph embryonic factor b, trib3 - tribbles homolog 3 (drosophila), chac1 - chac, cation transport regulat…
GO:0051171	regulation of nitrogen compound metabolic process	4.01e-06	0.00331	1.63	13862	2107	403	100	[nfe2l1a - nuclear factor, erythroid derived 2,-like 1a, esrrd - estrogen-related receptor delta, creb3l3 - camp responsive element binding protein 3-like 3, esr2b - estrogen receptor 2b, mycb - myelocytomatosis oncogene b, tefb - thyrotroph embryonic factor b, trib3 - tribbles homolog 3 (drosophila), chac1 - chac, cation transport regulator-like 1, per1a - period homolog 1a (drosophila), srsf1a …
GO:0033273	response to vitamin	1.34e-05	0.0101	36.97	13862	10	150	4	[dgat2 - diacylglycerol o-acyltransferase 2, g6pca.2 - glucose-6-phosphatase a, catalytic, tandem duplicate 2, cyp26a1 - cytochrome p450, subfamily xxvia, polypeptide 1, cpt1b - carnitine palmitoyltransferase 1b (muscle)]
GO:0006082	organic acid metabolic process	1.36e-05	0.00937	1.91	13862	465	906	58	[ldhbb - lactate dehydrogenase bb, elovl6l - elovl family member 6, elongation of long chain fatty acids like, cyp2k19 - cytochrome p450, family 2, subfamily k, polypeptide 19, elovl6 - elovl family member 6, elongation of long chain fatty acids (yeast), mdh1aa - malate dehydrogenase 1aa, nad (soluble), acot11a - acyl-coa thioesterase 11a, ptgs2b - prostaglandin-endoperoxide synthase 2b, hgd - ho…
GO:0031365	N-terminal protein amino acid modification	1.89e-05	0.012	9.69	13862	16	626	7	[ntmt1 - n-terminal xaa-pro-lys n-methyltransferase 1, nmt1a - n-myristoyltransferase 1a, naa25 - n(alpha)-acetyltransferase 25, natb auxiliary subunit, naa40 - n(alpha)-acetyltransferase 40, natd catalytic subunit, homolog (s. cerevisiae), naa15b - n(alpha)-acetyltransferase 15, nata auxiliary subunit b, naa15a - n(alpha)-acetyltransferase 15, nata auxiliary subunit a, naa50 - n(alpha)-acetyltra…
GO:0019752	carboxylic acid metabolic process	2.02e-05	0.0119	2.02	13862	410	803	48	[pdha1a - pyruvate dehydrogenase (lipoamide) alpha 1a, ldhbb - lactate dehydrogenase bb, pck1 - phosphoenolpyruvate carboxykinase 1 (soluble), elovl6l - elovl family member 6, elongation of long chain fatty acids like, elovl6 - elovl family member 6, elongation of long chain fatty acids (yeast), glulb - glutamate-ammonia ligase (glutamine synthase) b, yars - tyrosyl-trna synthetase, acot11a - acy…
GO:0010468	regulation of gene expression	2.07e-05	0.0114	1.7	13862	1743	365	78	[nfe2l1a - nuclear factor, erythroid derived 2,-like 1a, ahnak - ahnak nucleoprotein, loxl2a - lysyl oxidase-like 2a, xiap - x-linked inhibitor of apoptosis, esrrd - estrogen-related receptor delta, prrx1b - paired related homeobox 1b, hexim1 - hexamethylene bis-acetamide inducible 1, tob1b - transducer of erbb2, 1b, creb3l3 - camp responsive element binding protein 3-like 3, shhb - sonic hedgeho…
GO:0048747	muscle fiber development	2.17e-05	0.0112	4.21	13862	72	686	15	[rbfox1l - rna binding protein, fox-1 homolog (c. elegans) 1-like, mybpc1 - myosin binding protein c, slow type, acta1b - actin, alpha 1b, skeletal muscle, klhl41b - kelch-like 41b (drosophila), shha - sonic hedgehog a, klhl40b - kelch-like 40b (drosophila), nexn - nexilin (f actin binding protein), tgfbi - transforming growth factor, beta-induced, lgals2a - lectin, galactoside-binding, soluble, …
GO:0016072	rRNA metabolic process	2.29e-05	0.0111	2.63	13862	126	1170	28	[rpl7l1 - ribosomal protein l7-like 1, wdr55 - wd repeat domain 55, esf1 - esf1, nucleolar pre-rrna processing protein, homolog (s. cerevisiae), exosc9 - exosome component 9, pelo - pelota homolog (drosophila), trmt112 - trna methyltransferase 11-2 homolog (s. cerevisiae), nat10 - n-acetyltransferase 10, mrto4 - mrna turnover 4 homolog (s. cerevisiae), pes - pescadillo, utp11l - utp11-like, u3 sm…
GO:0015711	organic anion transport	2.56e-05	0.0117	5.55	13862	147	187	11	[abcb11b - atp-binding cassette, sub-family b (mdr/tap), member 11b, slc43a2a - solute carrier family 43, member 2a, slco2a1 - solute carrier organic anion transporter family, member 2a1, slc16a12b - solute carrier family 16 (monocarboxylic acid transporters), member 12b, abca1a - atp-binding cassette, sub-family a (abc1), member 1a, slc52a3 - solute carrier family 52, riboflavin transporter, mem…
GO:0006357	regulation of transcription by RNA polymerase II	2.61e-05	0.0113	2.41	13862	855	222	33	[hexim1 - hexamethylene bis-acetamide inducible 1, creb3l3 - camp responsive element binding protein 3-like 3, klf3 - kruppel-like factor 3 (basic), klf6a - kruppel-like factor 6a, foxq1a - forkhead box q1a, grhl3 - grainyhead-like 3, fosb - fbj murine osteosarcoma viral oncogene homolog b, barx1 - barh-like homeobox 1, ddit3 - dna-damage-inducible transcript 3, epas1b - endothelial pas domain pr…
GO:0006518	peptide metabolic process	2.77e-05	0.0114	1.86	13862	293	1398	55	[eif1axa - eukaryotic translation initiation factor 1a, x-linked, a, rpl22l1 - ribosomal protein l22-like 1, eif4e2 - eukaryotic translation initiation factor 4e family member 2, drg1 - developmentally regulated gtp binding protein 1, mrps34 - mitochondrial ribosomal protein s34, enpep - glutamyl aminopeptidase, mrpl19 - mitochondrial ribosomal protein l19, zc3h15 - zinc finger ccch-type containi…
GO:0001666	response to hypoxia	3.1e-05	0.0122	4.57	13862	51	774	13	[hsp90b1 - heat shock protein 90, beta (grp94), member 1, loxl2a - lysyl oxidase-like 2a, hif1al - hypoxia-inducible factor 1, alpha subunit, like, irs1 - insulin receptor substrate 1, ddit4 - dna-damage-inducible transcript 4, ddit3 - dna-damage-inducible transcript 3, epas1b - endothelial pas domain protein 1b, foxo3b - forkhead box o3b, mmp2 - matrix metalloproteinase 2, cct4 - chaperonin cont…
GO:0036293	response to decreased oxygen levels	3.1e-05	0.0116	4.57	13862	51	774	13	[hsp90b1 - heat shock protein 90, beta (grp94), member 1, loxl2a - lysyl oxidase-like 2a, hif1al - hypoxia-inducible factor 1, alpha subunit, like, irs1 - insulin receptor substrate 1, ddit4 - dna-damage-inducible transcript 4, ddit3 - dna-damage-inducible transcript 3, epas1b - endothelial pas domain protein 1b, foxo3b - forkhead box o3b, mmp2 - matrix metalloproteinase 2, cct4 - chaperonin cont…
GO:0048511	rhythmic process	3.14e-05	0.0113	3.96	13862	56	938	15	[per1a - period homolog 1a (drosophila), impdh2 - imp (inosine monophosphate) dehydrogenase 2, dnm1l - dynamin 1-like, nr0b2b - nuclear receptor subfamily 0, group b, member 2b, nr1d1 - nuclear receptor subfamily 1, group d, member 1, nr1d2a - nuclear receptor subfamily 1, group d, member 2a, per2 - period homolog 2 (drosophila), id2a - inhibitor of dna binding 2, dominant negative helix-loop-hel…
GO:0043436	oxoacid metabolic process	3.45e-05	0.0119	1.97	13862	430	803	49	[ldhbb - lactate dehydrogenase bb, elovl6l - elovl family member 6, elongation of long chain fatty acids like, elovl6 - elovl family member 6, elongation of long chain fatty acids (yeast), acot11a - acyl-coa thioesterase 11a, ptgs2b - prostaglandin-endoperoxide synthase 2b, cth - cystathionase (cystathionine gamma-lyase), ndufab1b - nadh dehydrogenase (ubiquinone) 1, alpha/beta subcomplex, 1b, go…
GO:0070482	response to oxygen levels	3.83e-05	0.0126	4.48	13862	52	774	13	[hsp90b1 - heat shock protein 90, beta (grp94), member 1, loxl2a - lysyl oxidase-like 2a, hif1al - hypoxia-inducible factor 1, alpha subunit, like, irs1 - insulin receptor substrate 1, ddit4 - dna-damage-inducible transcript 4, ddit3 - dna-damage-inducible transcript 3, epas1b - endothelial pas domain protein 1b, foxo3b - forkhead box o3b, mmp2 - matrix metalloproteinase 2, cct4 - chaperonin cont…
GO:0009628	response to abiotic stimulus	3.87e-05	0.0123	4.54	13862	261	152	13	[per1a - period homolog 1a (drosophila), hif1al - hypoxia-inducible factor 1, alpha subunit, like, hsp90aa1.1 - heat shock protein 90, alpha (cytosolic), class a member 1, tandem duplicate 1, bbc3 - bcl2 binding component 3, irs1 - insulin receptor substrate 1, hsp90aa1.2 - heat shock protein 90, alpha (cytosolic), class a member 1, tandem duplicate 2, ddit3 - dna-damage-inducible transcript 3, e…
GO:0019219	regulation of nucleobase-containing compound metabolic process	4.13e-05	0.0126	1.65	13862	1609	428	82	[nfe2l1a - nuclear factor, erythroid derived 2,-like 1a, ahnak - ahnak nucleoprotein, loxl2a - lysyl oxidase-like 2a, esrrd - estrogen-related receptor delta, prrx1b - paired related homeobox 1b, hexim1 - hexamethylene bis-acetamide inducible 1, usp1 - ubiquitin specific protease 1, creb3l3 - camp responsive element binding protein 3-like 3, cebpb - ccaat/enhancer binding protein (c/ebp), beta, m…
GO:0044092	negative regulation of molecular function	4.4e-05	0.013	2.74	13862	133	875	23	[prox1a - prospero-related homeobox gene 1a, serpinh1a - serpin peptidase inhibitor, clade h (heat shock protein 47), member 1a, xiap - x-linked inhibitor of apoptosis, hexim1 - hexamethylene bis-acetamide inducible 1, serpind1 - serine (or cysteine) proteinase inhibitor, clade d (heparin cofactor), member 1, nr0b1 - nuclear receptor subfamily 0, group b, member 1, bcl2l1 - bcl2-like 1, mcl1a - m…
GO:0009889	regulation of biosynthetic process	4.47e-05	0.0127	1.55	13862	1629	565	103	[stat2 - signal transducer and activator of transcription 2, nfe2l1a - nuclear factor, erythroid derived 2,-like 1a, esrrd - estrogen-related receptor delta, creb3l3 - camp responsive element binding protein 3-like 3, cebpb - ccaat/enhancer binding protein (c/ebp), beta, si:ch211-132b12.7 - si:ch211-132b12.7, esr2b - estrogen receptor 2b, mycb - myelocytomatosis oncogene b, ruvbl1 - ruvb-like 1 (…
GO:0051252	regulation of RNA metabolic process	4.47e-05	0.0123	1.57	13862	1549	565	99	[stat2 - signal transducer and activator of transcription 2, nfe2l1a - nuclear factor, erythroid derived 2,-like 1a, esrrd - estrogen-related receptor delta, creb3l3 - camp responsive element binding protein 3-like 3, cebpb - ccaat/enhancer binding protein (c/ebp), beta, si:ch211-132b12.7 - si:ch211-132b12.7, esr2b - estrogen receptor 2b, mycb - myelocytomatosis oncogene b, ruvbl1 - ruvb-like 1 (…
GO:0061959	response to (R)-carnitine	4.55e-05	0.0121	55.45	13862	5	150	3	[dgat2 - diacylglycerol o-acyltransferase 2, g6pca.2 - glucose-6-phosphatase a, catalytic, tandem duplicate 2, cpt1b - carnitine palmitoyltransferase 1b (muscle)]
GO:0030162	regulation of proteolysis	5.08e-05	0.0131	8.72	13862	120	106	8	[xiap - x-linked inhibitor of apoptosis, serpinh1b - serpin peptidase inhibitor, clade h (heat shock protein 47), member 1b, trib3 - tribbles homolog 3 (drosophila), bbc3 - bcl2 binding component 3, agt - angiotensinogen, csnk1db - casein kinase 1, delta b, chac1 - chac, cation transport regulator-like 1, n4bp1 - nedd4 binding protein 1]
GO:0042221	response to chemical	5.48e-05	0.0137	5.8	13862	488	49	10	[dgat2 - diacylglycerol o-acyltransferase 2, per1a - period homolog 1a (drosophila), per2 - period homolog 2 (drosophila), foxq1a - forkhead box q1a, nr1i2 - nuclear receptor subfamily 1, group i, member 2, hsp90aa1.1 - heat shock protein 90, alpha (cytosolic), class a member 1, tandem duplicate 1, cyp26a1 - cytochrome p450, subfamily xxvia, polypeptide 1, chac1 - chac, cation transport regulator…
GO:0032269	negative regulation of cellular protein metabolic process	5.66e-05	0.0137	5.62	13862	158	156	10	[xiap - x-linked inhibitor of apoptosis, serpinh1b - serpin peptidase inhibitor, clade h (heat shock protein 47), member 1b, dusp6 - dual specificity phosphatase 6, hexim1 - hexamethylene bis-acetamide inducible 1, dusp5 - dual specificity phosphatase 5, zgc:162730 - zgc:162730, agt - angiotensinogen, fxr2 - fragile x mental retardation, autosomal homolog 2, chac1 - chac, cation transport regulat…
GO:0043604	amide biosynthetic process	6.04e-05	0.0142	1.81	13862	297	1417	55	[eif1axa - eukaryotic translation initiation factor 1a, x-linked, a, elovl6l - elovl family member 6, elongation of long chain fatty acids like, rpl22l1 - ribosomal protein l22-like 1, eif4e2 - eukaryotic translation initiation factor 4e family member 2, elovl6 - elovl family member 6, elongation of long chain fatty acids (yeast), drg1 - developmentally regulated gtp binding protein 1, mrps34 - m…
GO:0014904	myotube cell development	6.08e-05	0.0139	4.97	13862	39	787	11	[lgals2a - lectin, galactoside-binding, soluble, 2a, klhl41a - kelch-like 41a (drosophila), rbfox1l - rna binding protein, fox-1 homolog (c. elegans) 1-like, mybpc1 - myosin binding protein c, slow type, acta1a - actin, alpha 1a, skeletal muscle, acta1b - actin, alpha 1b, skeletal muscle, klhl41b - kelch-like 41b (drosophila), shha - sonic hedgehog a, six1b - sine oculis homeobox homolog 1b, klhl…
GO:0048741	skeletal muscle fiber development	6.08e-05	0.0136	4.97	13862	39	787	11	[lgals2a - lectin, galactoside-binding, soluble, 2a, klhl41a - kelch-like 41a (drosophila), mybpc1 - myosin binding protein c, slow type, rbfox1l - rna binding protein, fox-1 homolog (c. elegans) 1-like, acta1a - actin, alpha 1a, skeletal muscle, acta1b - actin, alpha 1b, skeletal muscle, klhl41b - kelch-like 41b (drosophila), shha - sonic hedgehog a, six1b - sine oculis homeobox homolog 1b, klhl…
GO:0018208	peptidyl-proline modification	7.83e-05	0.017	4.15	13862	30	1335	12	[p4ha1a - prolyl 4-hydroxylase, alpha polypeptide i a, ntmt1 - n-terminal xaa-pro-lys n-methyltransferase 1, p4ha2 - procollagen-proline, 2-oxoglutarate 4-dioxygenase (proline 4-hydroxylase), alpha polypeptide 2, crtap - cartilage associated protein, fkbp4 - fk506 binding protein 4, p4ha1b - prolyl 4-hydroxylase, alpha polypeptide i b, ppid - peptidylprolyl isomerase d, ppig - peptidyl-prolyl iso…
GO:0006412	translation	8.09e-05	0.0171	1.9	13862	240	1398	46	[gspt1l - g1 to s phase transition 1, like, chchd1 - coiled-coil-helix-coiled-coil-helix domain containing 1, eif1axa - eukaryotic translation initiation factor 1a, x-linked, a, eif5 - eukaryotic translation initiation factor 5, rpl22l1 - ribosomal protein l22-like 1, eif4e2 - eukaryotic translation initiation factor 4e family member 2, mrpl24 - mitochondrial ribosomal protein l24, mrpl11 - mitoc…
GO:0051248	negative regulation of protein metabolic process	8.4e-05	0.0173	5.42	13862	164	156	10	[xiap - x-linked inhibitor of apoptosis, serpinh1b - serpin peptidase inhibitor, clade h (heat shock protein 47), member 1b, dusp6 - dual specificity phosphatase 6, hexim1 - hexamethylene bis-acetamide inducible 1, dusp5 - dual specificity phosphatase 5, zgc:162730 - zgc:162730, agt - angiotensinogen, fxr2 - fragile x mental retardation, autosomal homolog 2, chac1 - chac, cation transport regulat…
GO:0006638	neutral lipid metabolic process	9.7e-05	0.0195	11.35	13862	32	229	6	[dgkaa - diacylglycerol kinase, alpha a, dgat2 - diacylglycerol o-acyltransferase 2, slc7a3a - solute carrier family 7 (cationic amino acid transporter, y+ system), member 3a, lpin1 - lipin 1, pnpla3 - patatin-like phospholipase domain containing 3, apoeb - apolipoprotein eb]
GO:0006639	acylglycerol metabolic process	9.7e-05	0.0191	11.35	13862	32	229	6	[dgkaa - diacylglycerol kinase, alpha a, dgat2 - diacylglycerol o-acyltransferase 2, slc7a3a - solute carrier family 7 (cationic amino acid transporter, y+ system), member 3a, lpin1 - lipin 1, pnpla3 - patatin-like phospholipase domain containing 3, apoeb - apolipoprotein eb]
GO:0006355	regulation of transcription, DNA-templated	9.99e-05	0.0192	1.56	13862	1443	565	92	[stat2 - signal transducer and activator of transcription 2, nfe2l1a - nuclear factor, erythroid derived 2,-like 1a, loxl2a - lysyl oxidase-like 2a, prrx1b - paired related homeobox 1b, esrrd - estrogen-related receptor delta, hexim1 - hexamethylene bis-acetamide inducible 1, creb3l3 - camp responsive element binding protein 3-like 3, cebpb - ccaat/enhancer binding protein (c/ebp), beta, si:ch211…
GO:1903506	regulation of nucleic acid-templated transcription	9.99e-05	0.0187	1.56	13862	1443	565	92	[nfe2l1a - nuclear factor, erythroid derived 2,-like 1a, stat2 - signal transducer and activator of transcription 2, loxl2a - lysyl oxidase-like 2a, prrx1b - paired related homeobox 1b, esrrd - estrogen-related receptor delta, hexim1 - hexamethylene bis-acetamide inducible 1, creb3l3 - camp responsive element binding protein 3-like 3, cebpb - ccaat/enhancer binding protein (c/ebp), beta, si:ch211…
GO:2001141	regulation of RNA biosynthetic process	0.000103	0.0189	1.56	13862	1444	565	92	[stat2 - signal transducer and activator of transcription 2, nfe2l1a - nuclear factor, erythroid derived 2,-like 1a, loxl2a - lysyl oxidase-like 2a, prrx1b - paired related homeobox 1b, esrrd - estrogen-related receptor delta, hexim1 - hexamethylene bis-acetamide inducible 1, creb3l3 - camp responsive element binding protein 3-like 3, cebpb - ccaat/enhancer binding protein (c/ebp), beta, si:ch211…
GO:0006474	N-terminal protein amino acid acetylation	0.000108	0.0194	12.47	13862	10	556	5	[naa25 - n(alpha)-acetyltransferase 25, natb auxiliary subunit, naa40 - n(alpha)-acetyltransferase 40, natd catalytic subunit, homolog (s. cerevisiae), naa15b - n(alpha)-acetyltransferase 15, nata auxiliary subunit b, naa15a - n(alpha)-acetyltransferase 15, nata auxiliary subunit a, naa50 - n(alpha)-acetyltransferase 50, nate catalytic subunit]
GO:0010629	negative regulation of gene expression	0.000118	0.0208	1.61	13862	461	1438	77	[gcfc2 - gc-rich sequence dna-binding factor 2, loxl2a - lysyl oxidase-like 2a, xiap - x-linked inhibitor of apoptosis, hexim1 - hexamethylene bis-acetamide inducible 1, tbx15 - t-box 15, osr1 - odd-skipped related 1 (drosophila), exosc9 - exosome component 9, pelo - pelota homolog (drosophila), jund - jun d proto-oncogene, ccnd1 - cyclin d1, si:ch211-132b12.7 - si:ch211-132b12.7, smyd2b - set an…
GO:0031329	regulation of cellular catabolic process	0.000118	0.0204	5.75	13862	139	156	9	[si:dkey-228d14.5 - si:dkey-228d14.5, ulk2 - unc-51-like kinase 2 (c. elegans), tp53inp1 - tumor protein p53 inducible nuclear protein 1, sqstm1 - sequestosome 1, trib3 - tribbles homolog 3 (drosophila), zgc:162730 - zgc:162730, csnk1db - casein kinase 1, delta b, fxr2 - fragile x mental retardation, autosomal homolog 2, n4bp1 - nedd4 binding protein 1]
GO:0044281	small molecule metabolic process	0.000118	0.0199	1.59	13862	818	906	85	[ldhbb - lactate dehydrogenase bb, prps1b - phosphoribosyl pyrophosphate synthetase 1b, xdh - xanthine dehydrogenase, elovl6l - elovl family member 6, elongation of long chain fatty acids like, impdh2 - imp (inosine monophosphate) dehydrogenase 2, gpd1b - glycerol-3-phosphate dehydrogenase 1b, hsd11b2 - hydroxysteroid 11-beta dehydrogenase 2, cyp2k19 - cytochrome p450, family 2, subfamily k, poly…
GO:0045861	negative regulation of proteolysis	0.000123	0.0202	16.39	13862	47	90	5	[serpinh1b - serpin peptidase inhibitor, clade h (heat shock protein 47), member 1b, xiap - x-linked inhibitor of apoptosis, agt - angiotensinogen, chac1 - chac, cation transport regulator-like 1, n4bp1 - nedd4 binding protein 1]
GO:0046394	carboxylic acid biosynthetic process	0.000125	0.0202	3.04	13862	156	527	18	[plod1a - procollagen-lysine 1, 2-oxoglutarate 5-dioxygenase 1a, elovl6l - elovl family member 6, elongation of long chain fatty acids like, elovl6 - elovl family member 6, elongation of long chain fatty acids (yeast), glulb - glutamate-ammonia ligase (glutamine synthase) b, ptgs2b - prostaglandin-endoperoxide synthase 2b, elovl1a - elongation of very long chain fatty acids (fen1/elo2, sur4/elo3,…
GO:0010605	negative regulation of macromolecule metabolic process	0.000129	0.0205	1.52	13862	615	1438	97	[itm2bb - integral membrane protein 2bb, pelo - pelota homolog (drosophila), si:ch211-132b12.7 - si:ch211-132b12.7, smyd2b - set and mynd domain containing 2b, mycb - myelocytomatosis oncogene b, ruvbl2 - ruvb-like 2 (e. coli), chac1 - chac, cation transport regulator-like 1, sars - seryl-trna synthetase, per1a - period homolog 1a (drosophila), zfpm1 - zinc finger protein, multitype 1, cicb - cap…
GO:0006641	triglyceride metabolic process	0.00013	0.0203	14.41	13862	21	229	5	[dgat2 - diacylglycerol o-acyltransferase 2, slc7a3a - solute carrier family 7 (cationic amino acid transporter, y+ system), member 3a, lpin1 - lipin 1, pnpla3 - patatin-like phospholipase domain containing 3, apoeb - apolipoprotein eb]
GO:0016053	organic acid biosynthetic process	0.000147	0.0225	3.02	13862	157	527	18	[plod1a - procollagen-lysine 1, 2-oxoglutarate 5-dioxygenase 1a, elovl6l - elovl family member 6, elongation of long chain fatty acids like, elovl6 - elovl family member 6, elongation of long chain fatty acids (yeast), glulb - glutamate-ammonia ligase (glutamine synthase) b, ptgs2b - prostaglandin-endoperoxide synthase 2b, elovl1a - elongation of very long chain fatty acids (fen1/elo2, sur4/elo3,…
GO:0043043	peptide biosynthetic process	0.000149	0.0223	1.86	13862	245	1398	46	[gspt1l - g1 to s phase transition 1, like, chchd1 - coiled-coil-helix-coiled-coil-helix domain containing 1, eif1axa - eukaryotic translation initiation factor 1a, x-linked, a, eif5 - eukaryotic translation initiation factor 5, rpl22l1 - ribosomal protein l22-like 1, eif4e2 - eukaryotic translation initiation factor 4e family member 2, mrpl24 - mitochondrial ribosomal protein l24, mrpl11 - mitoc…
GO:0050896	response to stimulus	0.000156	0.023	2.12	13862	1484	154	35	[bcl6a - b-cell cll/lymphoma 6a (zinc finger protein 51), hsd11b2 - hydroxysteroid 11-beta dehydrogenase 2, creb3l3 - camp responsive element binding protein 3-like 3, tiparp - tcdd-inducible poly(adp-ribose) polymerase, foxq1a - forkhead box q1a, hsp90aa1.1 - heat shock protein 90, alpha (cytosolic), class a member 1, tandem duplicate 1, bbc3 - bcl2 binding component 3, esr2b - estrogen receptor…
GO:0009892	negative regulation of metabolic process	0.000159	0.023	1.5	13862	641	1438	100	[itm2bb - integral membrane protein 2bb, pelo - pelota homolog (drosophila), si:ch211-132b12.7 - si:ch211-132b12.7, smyd2b - set and mynd domain containing 2b, mycb - myelocytomatosis oncogene b, ruvbl2 - ruvb-like 2 (e. coli), pik3ip1 - phosphoinositide-3-kinase interacting protein 1, chac1 - chac, cation transport regulator-like 1, sars - seryl-trna synthetase, per1a - period homolog 1a (drosop…
GO:0060359	response to ammonium ion	0.000161	0.0229	39.61	13862	7	150	3	[dgat2 - diacylglycerol o-acyltransferase 2, g6pca.2 - glucose-6-phosphatase a, catalytic, tandem duplicate 2, cpt1b - carnitine palmitoyltransferase 1b (muscle)]
GO:0000122	negative regulation of transcription by RNA polymerase II	0.000174	0.0243	1.91	13862	234	1303	42	[gcfc2 - gc-rich sequence dna-binding factor 2, loxl2a - lysyl oxidase-like 2a, prox1a - prospero-related homeobox gene 1a, hexim1 - hexamethylene bis-acetamide inducible 1, tbx15 - t-box 15, osr1 - odd-skipped related 1 (drosophila), nr0b1 - nuclear receptor subfamily 0, group b, member 1, jund - jun d proto-oncogene, ccnd1 - cyclin d1, smyd2b - set and mynd domain containing 2b, mycb - myelocyt…
GO:0045214	sarcomere organization	0.000174	0.0239	4.51	13862	43	787	11	[smyd1b - set and mynd domain containing 1b, klhl41a - kelch-like 41a (drosophila), mybpc1 - myosin binding protein c, slow type, desma - desmin a, mybpc2b - myosin binding protein c, fast type b, klhl41b - kelch-like 41b (drosophila), capn3b - calpain 3b, obsl1a - obscurin-like 1a, tnnt3a - troponin t3a, skeletal, fast, tnnt1 - troponin t1, skeletal, slow, cav3 - caveolin 3]
GO:0008152	metabolic process	0.000174	0.0235	1.17	13862	4554	1213	467	[hsp90b1 - heat shock protein 90, beta (grp94), member 1, prps1b - phosphoribosyl pyrophosphate synthetase 1b, esrrd - estrogen-related receptor delta, stk10 - serine/threonine kinase 10, wdr55 - wd repeat domain 55, pla2g15 - phospholipase a2, group xv, pelo - pelota homolog (drosophila), grk5 - g protein-coupled receptor kinase 5, rrs1 - rrs1 ribosome biogenesis regulator homolog (s. cerevisiae…
GO:0006364	rRNA processing	0.000174	0.0232	2.56	13862	111	1170	24	[rpl7l1 - ribosomal protein l7-like 1, wdr55 - wd repeat domain 55, esf1 - esf1, nucleolar pre-rrna processing protein, homolog (s. cerevisiae), trmt112 - trna methyltransferase 11-2 homolog (s. cerevisiae), nhp2 - nhp2 ribonucleoprotein homolog (yeast), exosc9 - exosome component 9, lsm6 - lsm6 homolog, u6 small nuclear rna associated (s. cerevisiae), nat10 - n-acetyltransferase 10, mrto4 - mrna…
GO:1902679	negative regulation of RNA biosynthetic process	0.000184	0.0241	1.74	13862	326	1368	56	[gcfc2 - gc-rich sequence dna-binding factor 2, loxl2a - lysyl oxidase-like 2a, hexim1 - hexamethylene bis-acetamide inducible 1, tbx15 - t-box 15, osr1 - odd-skipped related 1 (drosophila), jund - jun d proto-oncogene, ccnd1 - cyclin d1, si:ch211-132b12.7 - si:ch211-132b12.7, smyd2b - set and mynd domain containing 2b, mycb - myelocytomatosis oncogene b, ruvbl2 - ruvb-like 2 (e. coli), dr1 - dow…
GO:0045892	negative regulation of transcription, DNA-templated	0.000184	0.0238	1.74	13862	326	1368	56	[gcfc2 - gc-rich sequence dna-binding factor 2, loxl2a - lysyl oxidase-like 2a, hexim1 - hexamethylene bis-acetamide inducible 1, tbx15 - t-box 15, osr1 - odd-skipped related 1 (drosophila), jund - jun d proto-oncogene, ccnd1 - cyclin d1, si:ch211-132b12.7 - si:ch211-132b12.7, smyd2b - set and mynd domain containing 2b, mycb - myelocytomatosis oncogene b, ruvbl2 - ruvb-like 2 (e. coli), dr1 - dow…
GO:1903507	negative regulation of nucleic acid-templated transcription	0.000184	0.0234	1.74	13862	326	1368	56	[gcfc2 - gc-rich sequence dna-binding factor 2, loxl2a - lysyl oxidase-like 2a, hexim1 - hexamethylene bis-acetamide inducible 1, tbx15 - t-box 15, osr1 - odd-skipped related 1 (drosophila), jund - jun d proto-oncogene, ccnd1 - cyclin d1, si:ch211-132b12.7 - si:ch211-132b12.7, smyd2b - set and mynd domain containing 2b, mycb - myelocytomatosis oncogene b, ruvbl2 - ruvb-like 2 (e. coli), dr1 - dow…
GO:0016075	rRNA catabolic process	0.000199	0.0248	6.45	13862	14	1075	7	[exosc5 - exosome component 5, exosc2 - exosome component 2, rnaset2 - ribonuclease t2, pelo - pelota homolog (drosophila), exosc9 - exosome component 9, dis3 - dis3 mitotic control homolog (s. cerevisiae), exosc6 - exosome component 6]
GO:0051172	negative regulation of nitrogen compound metabolic process	0.00021	0.0259	1.92	13862	532	598	44	[loxl2a - lysyl oxidase-like 2a, xiap - x-linked inhibitor of apoptosis, serpinh1a - serpin peptidase inhibitor, clade h (heat shock protein 47), member 1a, hexim1 - hexamethylene bis-acetamide inducible 1, osr1 - odd-skipped related 1 (drosophila), nr0b1 - nuclear receptor subfamily 0, group b, member 1, bcl2l1 - bcl2-like 1, si:ch211-132b12.7 - si:ch211-132b12.7, nab1b - ngfi-a binding protein …
GO:0031324	negative regulation of cellular metabolic process	0.000213	0.0258	1.55	13862	555	1368	85	[gcfc2 - gc-rich sequence dna-binding factor 2, loxl2a - lysyl oxidase-like 2a, xiap - x-linked inhibitor of apoptosis, hexim1 - hexamethylene bis-acetamide inducible 1, tbx15 - t-box 15, osr1 - odd-skipped related 1 (drosophila), itm2bb - integral membrane protein 2bb, jund - jun d proto-oncogene, bcl2l1 - bcl2-like 1, ccnd1 - cyclin d1, si:ch211-132b12.7 - si:ch211-132b12.7, smyd2b - set and my…
GO:0031326	regulation of cellular biosynthetic process	0.000216	0.0258	1.51	13862	1611	565	99	[stat2 - signal transducer and activator of transcription 2, nfe2l1a - nuclear factor, erythroid derived 2,-like 1a, esrrd - estrogen-related receptor delta, creb3l3 - camp responsive element binding protein 3-like 3, cebpb - ccaat/enhancer binding protein (c/ebp), beta, si:ch211-132b12.7 - si:ch211-132b12.7, esr2b - estrogen receptor 2b, mycb - myelocytomatosis oncogene b, ruvbl1 - ruvb-like 1 (…
GO:0010955	negative regulation of protein processing	0.000232	0.0274	159.33	13862	6	29	2	[xiap - x-linked inhibitor of apoptosis, chac1 - chac, cation transport regulator-like 1]
GO:1903318	negative regulation of protein maturation	0.000232	0.027	159.33	13862	6	29	2	[xiap - x-linked inhibitor of apoptosis, chac1 - chac, cation transport regulator-like 1]
GO:0055114	oxidation-reduction process	0.000235	0.0269	1.7	13862	548	906	61	[xdh - xanthine dehydrogenase, ldhbb - lactate dehydrogenase bb, loxl2a - lysyl oxidase-like 2a, ahnak - ahnak nucleoprotein, impdh2 - imp (inosine monophosphate) dehydrogenase 2, retsat - retinol saturase (all-trans-retinol 13,14-reductase), gpd1b - glycerol-3-phosphate dehydrogenase 1b, cyp4v7 - cytochrome p450, family 4, subfamily v, polypeptide 7, cyp2k19 - cytochrome p450, family 2, subfamil…
GO:0006820	anion transport	0.000239	0.0271	4.08	13862	218	187	12	[abcb11b - atp-binding cassette, sub-family b (mdr/tap), member 11b, slc34a2b - solute carrier family 34 (sodium phosphate), member 2b, slc43a2a - solute carrier family 43, member 2a, slco2a1 - solute carrier organic anion transporter family, member 2a1, slc16a12b - solute carrier family 16 (monocarboxylic acid transporters), member 12b, abca1a - atp-binding cassette, sub-family a (abc1), member …
GO:0071704	organic substance metabolic process	0.000245	0.0273	1.18	13862	4187	1213	432	[prps1b - phosphoribosyl pyrophosphate synthetase 1b, hsp90b1 - heat shock protein 90, beta (grp94), member 1, esrrd - estrogen-related receptor delta, stk10 - serine/threonine kinase 10, wdr55 - wd repeat domain 55, pla2g15 - phospholipase a2, group xv, pelo - pelota homolog (drosophila), grk5 - g protein-coupled receptor kinase 5, rrs1 - rrs1 ribosome biogenesis regulator homolog (s. cerevisiae…
GO:0051253	negative regulation of RNA metabolic process	0.000247	0.0271	1.7	13862	345	1368	58	[gcfc2 - gc-rich sequence dna-binding factor 2, loxl2a - lysyl oxidase-like 2a, hexim1 - hexamethylene bis-acetamide inducible 1, tbx15 - t-box 15, osr1 - odd-skipped related 1 (drosophila), jund - jun d proto-oncogene, ccnd1 - cyclin d1, si:ch211-132b12.7 - si:ch211-132b12.7, smyd2b - set and mynd domain containing 2b, mycb - myelocytomatosis oncogene b, ruvbl2 - ruvb-like 2 (e. coli), dr1 - dow…
GO:0055088	lipid homeostasis	0.00027	0.0293	6.21	13862	38	470	8	[dgat2 - diacylglycerol o-acyltransferase 2, cyp7a1a - cytochrome p450, family 7, subfamily a, polypeptide 1a, abhd4 - abhydrolase domain containing 4, npc1 - niemann-pick disease, type c1, pnpla3 - patatin-like phospholipase domain containing 3, apoeb - apolipoprotein eb, nr1h5 - nuclear receptor subfamily 1, group h, member 5, apoa1a - apolipoprotein a-ia]
GO:2000112	regulation of cellular macromolecule biosynthetic process	0.000271	0.029	1.51	13862	1579	565	97	[stat2 - signal transducer and activator of transcription 2, nfe2l1a - nuclear factor, erythroid derived 2,-like 1a, esrrd - estrogen-related receptor delta, creb3l3 - camp responsive element binding protein 3-like 3, cebpb - ccaat/enhancer binding protein (c/ebp), beta, si:ch211-132b12.7 - si:ch211-132b12.7, esr2b - estrogen receptor 2b, mycb - myelocytomatosis oncogene b, ruvbl1 - ruvb-like 1 (…
GO:0018126	protein hydroxylation	0.000299	0.0316	5.98	13862	14	1160	7	[plod1a - procollagen-lysine 1, 2-oxoglutarate 5-dioxygenase 1a, p4ha1a - prolyl 4-hydroxylase, alpha polypeptide i a, p4ha2 - procollagen-proline, 2-oxoglutarate 4-dioxygenase (proline 4-hydroxylase), alpha polypeptide 2, crtap - cartilage associated protein, p4ha1b - prolyl 4-hydroxylase, alpha polypeptide i b, asph - aspartate beta-hydroxylase, zgc:152670 - zgc:152670]
GO:0009894	regulation of catabolic process	0.000311	0.0325	5.06	13862	158	156	9	[si:dkey-228d14.5 - si:dkey-228d14.5, ulk2 - unc-51-like kinase 2 (c. elegans), tp53inp1 - tumor protein p53 inducible nuclear protein 1, sqstm1 - sequestosome 1, trib3 - tribbles homolog 3 (drosophila), zgc:162730 - zgc:162730, csnk1db - casein kinase 1, delta b, fxr2 - fragile x mental retardation, autosomal homolog 2, n4bp1 - nedd4 binding protein 1]
GO:0006633	fatty acid biosynthetic process	0.000316	0.0326	4.28	13862	47	758	11	[elovl1a - elongation of very long chain fatty acids (fen1/elo2, sur4/elo3, yeast)-like 1a, hsd17b12a - hydroxysteroid (17-beta) dehydrogenase 12a, acacb - acetyl-coa carboxylase beta, elovl6l - elovl family member 6, elongation of long chain fatty acids like, ndufab1b - nadh dehydrogenase (ubiquinone) 1, alpha/beta subcomplex, 1b, scd - stearoyl-coa desaturase (delta-9-desaturase), mlycd - malon…
GO:0070613	regulation of protein processing	0.000318	0.0324	136.57	13862	7	29	2	[xiap - x-linked inhibitor of apoptosis, chac1 - chac, cation transport regulator-like 1]
GO:1903317	regulation of protein maturation	0.000318	0.032	136.57	13862	7	29	2	[xiap - x-linked inhibitor of apoptosis, chac1 - chac, cation transport regulator-like 1]
GO:0010556	regulation of macromolecule biosynthetic process	0.000336	0.0334	1.5	13862	1586	565	97	[stat2 - signal transducer and activator of transcription 2, nfe2l1a - nuclear factor, erythroid derived 2,-like 1a, esrrd - estrogen-related receptor delta, creb3l3 - camp responsive element binding protein 3-like 3, cebpb - ccaat/enhancer binding protein (c/ebp), beta, si:ch211-132b12.7 - si:ch211-132b12.7, esr2b - estrogen receptor 2b, mycb - myelocytomatosis oncogene b, ruvbl1 - ruvb-like 1 (…
GO:0034661	ncRNA catabolic process	0.000345	0.0339	6.02	13862	15	1075	7	[exosc5 - exosome component 5, exosc2 - exosome component 2, rnaset2 - ribonuclease t2, pelo - pelota homolog (drosophila), exosc9 - exosome component 9, dis3 - dis3 mitotic control homolog (s. cerevisiae), exosc6 - exosome component 6]
GO:0032787	monocarboxylic acid metabolic process	0.000371	0.036	2.4	13862	168	791	23	[pdha1a - pyruvate dehydrogenase (lipoamide) alpha 1a, pck1 - phosphoenolpyruvate carboxykinase 1 (soluble), elovl6l - elovl family member 6, elongation of long chain fatty acids like, acat2 - acetyl-coa acetyltransferase 2, cyp26c1 - cytochrome p450, family 26, subfamily c, polypeptide 1, lpin1 - lipin 1, elovl6 - elovl family member 6, elongation of long chain fatty acids (yeast), acot11a - acy…
GO:0009890	negative regulation of biosynthetic process	0.000375	0.036	1.65	13862	399	1303	62	[gcfc2 - gc-rich sequence dna-binding factor 2, loxl2a - lysyl oxidase-like 2a, hexim1 - hexamethylene bis-acetamide inducible 1, tbx15 - t-box 15, itm2bb - integral membrane protein 2bb, osr1 - odd-skipped related 1 (drosophila), jund - jun d proto-oncogene, si:ch211-132b12.7 - si:ch211-132b12.7, ccnd1 - cyclin d1, smyd2b - set and mynd domain containing 2b, mycb - myelocytomatosis oncogene b, r…
GO:0006636	unsaturated fatty acid biosynthetic process	0.000383	0.0363	37.26	13862	18	62	3	[elovl1a - elongation of very long chain fatty acids (fen1/elo2, sur4/elo3, yeast)-like 1a, elovl6 - elovl family member 6, elongation of long chain fatty acids (yeast), ptgs2b - prostaglandin-endoperoxide synthase 2b]
GO:0007584	response to nutrient	0.000383	0.036	38.58	13862	22	49	3	[dgat2 - diacylglycerol o-acyltransferase 2, cyp26a1 - cytochrome p450, subfamily xxvia, polypeptide 1, cpt1b - carnitine palmitoyltransferase 1b (muscle)]
GO:0008286	insulin receptor signaling pathway	0.000388	0.036	11.3	13862	21	292	5	[grb10a - growth factor receptor-bound protein 10a, foxo3b - forkhead box o3b, foxo1b - forkhead box o1 b, pik3r3a - phosphoinositide-3-kinase, regulatory subunit 3a (gamma), irs1 - insulin receptor substrate 1]
GO:0046942	carboxylic acid transport	0.000394	0.0361	9.62	13862	92	94	6	[abcb11b - atp-binding cassette, sub-family b (mdr/tap), member 11b, slc43a2a - solute carrier family 43, member 2a, slc16a12b - solute carrier family 16 (monocarboxylic acid transporters), member 12b, slc7a3a - solute carrier family 7 (cationic amino acid transporter, y+ system), member 3a, mfsd2ab - major facilitator superfamily domain containing 2ab, slc26a5 - solute carrier family 26, member …
GO:0015849	organic acid transport	0.000443	0.0402	9.41	13862	94	94	6	[abcb11b - atp-binding cassette, sub-family b (mdr/tap), member 11b, slc43a2a - solute carrier family 43, member 2a, slc16a12b - solute carrier family 16 (monocarboxylic acid transporters), member 12b, slc7a3a - solute carrier family 7 (cationic amino acid transporter, y+ system), member 3a, mfsd2ab - major facilitator superfamily domain containing 2ab, slc26a5 - solute carrier family 26, member …
GO:0044237	cellular metabolic process	0.000477	0.0428	1.18	13862	3953	1213	408	[prps1b - phosphoribosyl pyrophosphate synthetase 1b, hsp90b1 - heat shock protein 90, beta (grp94), member 1, esrrd - estrogen-related receptor delta, wdr55 - wd repeat domain 55, stk10 - serine/threonine kinase 10, pelo - pelota homolog (drosophila), grk5 - g protein-coupled receptor kinase 5, rrs1 - rrs1 ribosome biogenesis regulator homolog (s. cerevisiae), pcloa - piccolo (presynaptic cytoma…
GO:0010558	negative regulation of macromolecule biosynthetic process	0.000488	0.0433	1.65	13862	387	1303	60	[gcfc2 - gc-rich sequence dna-binding factor 2, loxl2a - lysyl oxidase-like 2a, hexim1 - hexamethylene bis-acetamide inducible 1, tbx15 - t-box 15, itm2bb - integral membrane protein 2bb, osr1 - odd-skipped related 1 (drosophila), jund - jun d proto-oncogene, si:ch211-132b12.7 - si:ch211-132b12.7, ccnd1 - cyclin d1, smyd2b - set and mynd domain containing 2b, mycb - myelocytomatosis oncogene b, r…
GO:2000113	negative regulation of cellular macromolecule biosynthetic process	0.000488	0.0428	1.65	13862	387	1303	60	[gcfc2 - gc-rich sequence dna-binding factor 2, loxl2a - lysyl oxidase-like 2a, hexim1 - hexamethylene bis-acetamide inducible 1, tbx15 - t-box 15, itm2bb - integral membrane protein 2bb, osr1 - odd-skipped related 1 (drosophila), jund - jun d proto-oncogene, si:ch211-132b12.7 - si:ch211-132b12.7, ccnd1 - cyclin d1, smyd2b - set and mynd domain containing 2b, mycb - myelocytomatosis oncogene b, r…
GO:0031327	negative regulation of cellular biosynthetic process	0.000527	0.0458	1.64	13862	396	1303	61	[gcfc2 - gc-rich sequence dna-binding factor 2, loxl2a - lysyl oxidase-like 2a, hexim1 - hexamethylene bis-acetamide inducible 1, tbx15 - t-box 15, itm2bb - integral membrane protein 2bb, osr1 - odd-skipped related 1 (drosophila), jund - jun d proto-oncogene, si:ch211-132b12.7 - si:ch211-132b12.7, ccnd1 - cyclin d1, smyd2b - set and mynd domain containing 2b, mycb - myelocytomatosis oncogene b, r…
GO:0033559	unsaturated fatty acid metabolic process	0.000559	0.0481	33.54	13862	20	62	3	[elovl1a - elongation of very long chain fatty acids (fen1/elo2, sur4/elo3, yeast)-like 1a, elovl6 - elovl family member 6, elongation of long chain fatty acids (yeast), ptgs2b - prostaglandin-endoperoxide synthase 2b]
GO:0009437	carnitine metabolic process	0.000627	0.0533	88.86	13862	6	52	2	[bbox1 - butyrobetaine (gamma), 2-oxoglutarate dioxygenase 1 (gamma-butyrobetaine hydroxylase), cpt1b - carnitine palmitoyltransferase 1b (muscle)]
GO:0009605	response to external stimulus	0.000628	0.0529	6.31	13862	314	49	7	[angptl4 - angiopoietin-like 4, dgat2 - diacylglycerol o-acyltransferase 2, per1a - period homolog 1a (drosophila), per2 - period homolog 2 (drosophila), sik2b - salt-inducible kinase 2b, cyp26a1 - cytochrome p450, subfamily xxvia, polypeptide 1, cpt1b - carnitine palmitoyltransferase 1b (muscle)]
[truncated: 13 more rows]

## Sheet: Table S6
Table S6. Differential Gene Expression Analysis of Control (0% EtOH), HFHC Diet vs. EAE (1% EtOH), HFHC Diet at 13dpf.
Gene	baseMean	log2FoldChange	lfcSE	stat	pvalue	padj
lamc2	177.653	-1.51705	0.17082	-8.88099	6.63e-19	1.22e-14
si:ch1073-15f12.3	55.9326	-1.6592	0.206206	-8.04634	8.53e-16	7.85e-12
[truncated: 1,466 more rows]

## Sheet: Table S7
Table S7. GSEA of Genes Differentially Expressed in 0% EtOH, HFHC Diet vs 1% EtOH, HFHC Diet (13 dpf)
[truncated: 76 more rows]

[truncated: 9 more sheets: Table S8, Table S9, Table S10, Table S11, Table S12, Table S13, Table S14, Table S15, Table S16]
